# Supplementary material for: Genome-wide microarray analysis leads to identification of genes in response to herbicide, metribuzin in wheat leaves
Source: PLoS One. 2017 Dec 11;12(12):e0189639. doi: 10.1371/journal.pone.0189639 (PMC5724888; doi:10.1371/journal.pone.0189639)
Supplement: S1 Table — (XLSX) [file pone.0189639.s003.xlsx]

## Sheet: Sheet1
Gene name	Annotation	forward primer (5'-3')	Reverse primer (5'-3')
SAP	senescence-associated protein	TCAGGAATGGCGAAGAACTC	AGCCCGTTCTCTCTCCAAGT
TRX	Thioredoxin	AACGATGGCAGACGTTATCC	ACGCATACACCAACAGCTTG
PIP	plasma membrane instrinsic aquaporin protein 1	TGGACGGGTGGAATCTTATC	CGCAGCGGTACAATACAGAA
TLP4	Thaumatin-like protein 4	CGACAAAGCAGACGACAATG	TTTCTGTGTTGCAGGCTGTC
Thi2	Thiamine biosynthesis gene 2	CCCTAGCTCTCGTTGTCAGC	GAAGGACGTCAGGTCGTAGG
GST	galactinol-sucrose galactosyltransferase	ATCCTCCTCGTCTCCCTCTC	ACGACTCGATCGTCATCTCC
AAG2	Alkaline alpha galactosidase 2	GACATGTTCCACTCCCTCCA	TCCAGATCTTGAGCAGGGTG
ACT1	Actin 1	TGCTTTTGAAGAGTCGGTGA	TTCATACAGCAGGCAAGCAC
EF1A	Elongation factor	AGGTCCACCAACCTTGACTG	GGACCAAAGGTGACAACCAT
AAG2_R	TCCAGATCTTGAGCAGGGTG
