# Supplementary material for: Genome-wide microarray analysis leads to identification of genes in response to herbicide, metribuzin in wheat leaves
Source: PLoS One. 2017 Dec 11;12(12):e0189639. doi: 10.1371/journal.pone.0189639 (PMC5724888; doi:10.1371/journal.pone.0189639)
Supplement: S2 Table — (XLSX) [file pone.0189639.s004.xlsx]

## Sheet: Genes with Functions
probe id	Description	fold-change	GeneID		TC sequence	GB#
A_99_P553652	FGAS014461 Triticum aestivum FGAS: Library 4 Gate 8 Triticum aestivum cDNA, mRNA sequence [CK161884]	-9.36408	CK161884	57% coverage		AK361338	Hordeum vulgare subsp. vulgare mRNA for predicted protein
A_99_P162327	FGAS015686 Triticum aestivum FGAS: Library 4 Gate 8 Triticum aestivum cDNA, mRNA sequence [CK163071]	2.32523	CK163071	81% coverage		AK363039	Hordeum vulgare subsp. vulgare mRNA for predicted protein
A_99_P038944	FGAS018167 Triticum aestivum FGAS: Library 5 GATE 7 Triticum aestivum cDNA, mRNA sequence [CK206568]	-3.3273	CK206568	87% coverage		XM_003574171	PREDICTED: Brachypodium distachyon F-box protein PP2-A13-like
A_99_P218226	Hordeum vulgare subsp. vulgare cDNA clone:	4.51151	TC424585			AK252724	Hordeum vulgare subsp. vulgare cDNA clone: FLbaf164c03
A_99_P226386	Hordeum vulgare subsp. vulgare mRNA for predicted protein	-2.00013	TC395277	79% coverage		XM_003570429	PREDICTED: Brachypodium distachyon KH domain-containing protein
A_99_P252251	Hordeum vulgare subsp. vulgare mRNA for predicted protein	-3.47655	TC387886	23% coverage		AK361479	Hordeum vulgare subsp. vulgare mRNA for predicted protein
A_99_P215601	Hordeum vulgare subsp. vulgare mRNA for predicted protein	-2.0977	TC378511	95% coverage		AK333415	Triticum aestivum cDNA, clone: WT006_G17, cultivar: Chinese Spring
A_99_P237546	Hordeum vulgare subsp. vulgare mRNA for predicted protein	2.47206	TC480507	95% coverage		AF490475	Hordeum vulgare subsp. vulgare cultivar Morex CONSTANS-like protein (CO4) mRNA
A_99_P469367	Hordeum vulgare subsp. vulgare mRNA for predicted protein	-2.95595	HP61987	68% coverage		JX243014	Triticum aestivum CBL-interacting protein kinase 14 (CIPK14) mRNA
A_99_P353911	Hordeum vulgare subsp. vulgare mRNA for predicted protein	-3.87707	TC371937	46% coverage		XM_003558385	PREDICTED: Brachypodium distachyon branched-chain-amino-acid aminotransferase 3, chloroplastic-like
A_99_P261026	Hordeum vulgare subsp. vulgare mRNA for predicted protein	-3.75452	TC410236	53% coverage		XM_003574983	PREDICTED: Brachypodium distachyon glycerophosphodiester phosphodiesterase GDE1-like
A_99_P200536	Hordeum vulgare subsp. vulgare mRNA for predicted protein	3.59666	TC421510	23% coverage		AK364755	Hordeum vulgare subsp. vulgare mRNA for predicted protein
A_99_P478852	Hordeum vulgare subsp. vulgare mRNA for predicted protein	3.85031	TC421510	23% coverage		AK364755	Hordeum vulgare subsp. vulgare mRNA for predicted protein
A_99_P265771	Hordeum vulgare subsp. vulgare mRNA for predicted protein	-5.94632	TC424744	64% coverage		XM_003581567	PREDICTED: Brachypodium distachyon putative xyloglucan endotransglucosylase/hydrolase protein 13-like
A_99_P502927	Hordeum vulgare subsp. vulgare mRNA for predicted protein	-2.86308	TC432985	89% coverage		AK358197	Hordeum vulgare subsp. vulgare mRNA for predicted protein
A_99_P469557	KUCD01_11_F07_T3 WSWR cDNA library Triticum aestivum cDNA, mRNA sequence [DN829463]	-6.58169	DN829463	no match
A_99_P630151	KUCD01_13_D04_T3 WSWR cDNA library Triticum aestivum cDNA, mRNA sequence [DN949124]	4.09349	DN949124	67% coverage		AK332879	Triticum aestivum cyclophilin A-1 (CyP1) mRNA, complete cds
A_99_P215301	KUCD01_13_F12_T3 WSWR cDNA library Triticum aestivum cDNA, mRNA sequence [DN949156]	-2.54502	DN949156	83% coverage		AK354714	Hordeum vulgare subsp. vulgare mRNA for predicted protein
A_99_P410897	Rep: 22 kDa drought-inducible protein - Saccharum hybrid cultivar, partial (76%) [TC372962]	2.36194	TC372962	46% coverage		HQ287799	Triticum aestivum cultivar Chinese Spring abscisic stress-ripening protein
A_99_P222071	Rep: 22 kDa drought-inducible protein - Saccharum hybrid cultivar, partial (76%) [TC372962]	2.7444	TC372962	46% coverage		HQ287799	Triticum aestivum cultivar Chinese Spring abscisic stress-ripening protein
A_99_P410877	Rep: ABA-responsive protein-like - Oryza sativa subsp. japonica (Rice), complete [TC453173]	-2.25373	TC453173	73% coverage		XM_003569898	PREDICTED: Brachypodium distachyon GEM-like protein 4-like
A_99_P371807	Rep: ABA-responsive protein-like - Oryza sativa subsp. japonica (Rice), complete [TC453173]	-2.11353	TC453173	73% coverage		XM_003569898	PREDICTED: Brachypodium distachyon GEM-like protein 4-like
A_99_P306841	Rep: Acyl-coenzyme A oxidase 2, peroxisomal precursor - Arabidopsis thaliana (Mouse-ear cress), partial (24%) [TC380507]	-2.47908	TC380507	68% coverage		XM_003577332	PREDICTED: Brachypodium distachyon acyl-coenzyme A oxidase 2, peroxisomal-like (LOC100841774)
A_99_P055475	Rep: Alkaline alpha galactosidase 2 - Zea mays (Maize), partial (11%) [TC459102]	-17.9436	TC459102	98% coverage		BT009384	Triticum aestivum clone wlm96.pk033.h5:fis, full insert mRNA
A_99_P567977	Rep: Alkaline alpha galactosidase 2 - Zea mays (Maize), partial (11%) [TC459102]	-13.4157	TC459102	98% coverage		BT009384	Triticum aestivum clone wlm96.pk033.h5:fis, full insert mRNA
A_99_P447687	Rep: Alkaline alpha-galactosidase - Oryza sativa subsp. japonica (Rice), partial (18%) [TC402135]	-2.36745	TC402135	61% coverage		AF251068	Oryza sativa (japonica cultivar-group) alkaline alpha-galactosidase
A_99_P234116	Rep: Aquaporin PIP1 - Triticum aestivum (Wheat), partial (51%) [TC404048]	2.33315	TC404048			AF366564	Triticum aestivum aquaporin PIP1 (Pip1) mRNA
A_99_P559427	Rep: Aquaporin PIP1 - Triticum aestivum (Wheat), partial (74%) [TC389551]	2.01542	TC389551			AF366564	Triticum aestivum aquaporin PIP1 (Pip1) mRNA
A_99_P450787	Rep: Aquaporin Z, water channel protein - Streptococcus gordonii str. Challis substr. CH1, partial (9%) [TC443730]	-6.17233	TC443730	no match
A_99_P420862	Rep: ARF GAP-like zinc finger-containing protein-like - Oryza sativa subsp. japonica (Rice), partial (6%) [TC461157]	-2.0034	TC461157			GU563378	Triticum aestivum ARF GTPase activator mRNA, partial cds
A_99_P169904	Rep: Beta subunit 2 of SnRK1 - Oryza sativa subsp. japonica (Rice), partial (66%) [TC392857]	-2.02525	TC392857	64% coverage		XM_003568158	PREDICTED: Brachypodium distachyon SNF1-related protein kinase regulatory subunit beta-1-like
A_99_P436487	Rep: Bowman-Birk type bran trypsin inhibitor precursor - Oryza sativa subsp. indica (Rice), partial (11%) [TC426540]	-5.45451	TC426540	26% coverage		AK364711	Hordeum vulgare subsp. vulgare mRNA for predicted protein
A_99_P417232	Rep: Brain protein 44-like - Oryza sativa subsp. japonica (Rice), partial (74%) [TC384915]	-2.94055	TC384915	20% coverage		AK355070	Hordeum vulgare subsp. vulgare mRNA for predicted protein
A_99_P329743	Rep: Branched-chain amino acid aminotransferase - Hordeum vulgare (Barley), partial (24%) [TC397090]	-2.39927	TC397090	46% coverage		XM_003558385	PREDICTED: Brachypodium distachyon branched-chain-amino-acid aminotransferase 3, chloroplastic-like
A_99_P484747	Rep: CI2C - Hordeum vulgare (Barley), partial (78%) [TC424580]	-5.5326	TC424580	no match
A_99_P410467	Rep: COG0642: Signal transduction histidine kinase - Nostoc punctiforme PCC 73102, partial (3%) [TC372569]	-6.45075	TC372569	no match
A_99_P325666	Rep: Expansin-like A2 precursor - Oryza sativa subsp. japonica (Rice), partial (67%) [TC403428]	-2.13877	TC403428			AK359894	Hordeum vulgare subsp. vulgare mRNA for predicted protein
A_99_P270391	Rep: Expressed protein - Arabidopsis thaliana (Mouse-ear cress), partial (18%) [TC391735]	-3.9381	TC391735			XM_003570223	PREDICTED: Brachypodium distachyon vacuolar amino acid transporter
A_99_P457477	Rep: Expressed protein - Oryza sativa subsp. japonica (Rice), partial (18%) [TC385104]	-2.0813	TC385104			AK331802	Triticum aestivum cDNA, clone: SET1_B01, cultivar: Chinese Spring
A_99_P242056	Rep: Expressed protein - Oryza sativa subsp. japonica (Rice), partial (24%) [TC409015]	2.8803	TC409015			AK332251	Triticum aestivum cDNA, clone: WT003_I10, cultivar: Chinese Spring
A_99_P518442	Rep: Expressed protein - Oryza sativa subsp. japonica (Rice), partial (26%) [TC439897]	3.92466	TC439897	no match
A_99_P353296	Rep: Expressed protein - Oryza sativa subsp. japonica (Rice), partial (30%) [TC447394]	-2.26242	TC447394			AK355015	Hordeum vulgare subsp. vulgare mRNA for predicted protein
A_99_P501312	Rep: Expressed protein - Oryza sativa subsp. japonica (Rice), partial (43%) [TC432289]	-2.35734	TC432289			AK361012	Hordeum vulgare subsp. vulgare mRNA for predicted protein
A_99_P183657	Rep: Extensin like protein - Populus nigra (Lombardy poplar), partial (70%) [TC410060]	-2.38007	TC410060	low query coverage		AK336228	Triticum aestivum cDNA, clone: SET3_I18, cultivar: Chinese Spring
A_99_P334786	Rep: F-box protein-like - Oryza sativa subsp. japonica (Rice), partial (44%) [TC437514]	-2.0363	TC437514	low query coverage		AK360375	Hordeum vulgare subsp. vulgare mRNA for predicted protein
A_99_P485072	Rep: Ferritin - Triticum aestivum (Wheat), partial (46%) [TC424752]	-2.62114	TC424752			FJ225140	Triticum aestivum ferritin 1A gene
A_99_P443532	Rep: Fructose-1,6-bisphosphatase 2 - Oryza sativa subsp. japonica (Rice), partial (58%) [TC419467]	-6.41665	TC419467			AK249326	Hordeum vulgare subsp. vulgare cDNA clone: FLbaf25b24, mRNA
A_99_P214941	Rep: Fructose-bisphosphate aldolase - Pandanus amaryllifolius, partial (35%) [TC395904]	-2.73342	TC395904	low query coverage		XM_003563590	PREDICTED: Brachypodium distachyon fructose-bisphosphate aldolase
A_99_P306196	Rep: G protein beta WD-40 - Chlamydomonas reinhardtii, partial (6%) [TC439743]	-2.5799	TC439743			AK363672	Hordeum vulgare subsp. vulgare mRNA for predicted protein
A_99_P529357	Rep: GDA2 protein - Pisum sativum (Garden pea), partial (42%) [TC436043]	-2.32869	TC436043			AK332879	Triticum aestivum cDNA, clone: WT005_B16, cultivar: Chinese Spring
A_99_P543657	Rep: Glycine/proline-rich protein - Arabidopsis thaliana (Mouse-ear cress), partial (19%) [TC393988]	2.45347	TC393988	low query cover		EU976266	Zea mays clone 689873 glycine-rich cell wall structural protein
A_99_P332866	Rep: Glycosyltransferase - Triticum aestivum (Wheat), partial (9%) [TC453561]	-2.21196	TC453561	18% query coverage		AJ969052	Triticum aestivum partial mRNA for glycosyltransferase (pglcat6
A_99_P409667	Rep: Hexokinase-7 - Oryza sativa subsp. japonica (Rice), partial (62%) [TC371737]	-2.55161	TC371737			XM_003568734	PREDICTED: Brachypodium distachyon hexokinase-7-like
A_99_P207336	Rep: IPS1 riboregulator - Lolium multiflorum (Italian ryegrass) (Lolium perenne subsp.multiflorum), partial (46%) [TC404244]	2.49829	TC404244			EU753151	Triticum aestivum TaIPS1.2 miRNA gene, complete sequence
A_99_P274196	Rep: KRMP-9 - Pinctada margaritifera, partial (24%) [TC414609]	2.98082	TC414609	no match
A_99_P449637	Rep: L-allo-threonine aldolase-related protein - Solanum tuberosum (Potato), partial (18%) [TC403445]	-5.8172	TC403445			AK335972	Triticum aestivum cDNA, clone: SET2_O16, cultivar: Chinese Spring
A_99_P489987	Rep: LigA - Methylobacterium sp. 4-46, partial (6%) [TC427177]	2.64853	TC427177			AK361003	Hordeum vulgare subsp. vulgare mRNA for predicted protein,
A_99_P338766	Rep: Lipoxygenase - Actinidia deliciosa (Kiwi), partial (9%) [TC425850]	2.04442	TC425850	62% coverage		AK370521	Hordeum vulgare subsp. vulgare mRNA for predicted protein
A_99_P178926	Rep: Lipoxygenase - Actinidia deliciosa (Kiwi), partial (9%) [TC425850]	8.47191	TC425850	62% coverage		AK370521	Hordeum vulgare subsp. vulgare mRNA for predicted protein
A_99_P155262	Rep: Lipoxygenase - Zea mays (Maize), partial (5%) [TC416447]	9.74689	TC416447	79% coverage		AK370521	Hordeum vulgare subsp. vulgare mRNA for predicted protein
A_99_P301596	Rep: Low temperature induced protein - Hordeum vulgare (Barley), complete [TC415070]	-2.19414	TC415070	80% coverage		AK359518	Hordeum vulgare subsp. vulgare mRNA for predicted protein, complete
A_99_P295616	Rep: Low temperature induced protein - Hordeum vulgare (Barley), complete [TC426242]	-3.36334	TC426242	84% coverage		AK359518	Hordeum vulgare subsp. vulgare mRNA for predicted protein
A_99_P459967	Rep: Low temperature induced protein - Hordeum vulgare (Barley), partial (34%) [TC410528]	-3.85298	TC410528	88% coverage		AK331314	Triticum aestivum cDNA, clone: SET1_I20, cultivar: Chinese Spring
A_99_P294836	Rep: M355 - Lilium longiflorum (Trumpet lily), partial (34%) [TC380786]	-2.14917	TC380786	98% coverage		AK370648	Hordeum vulgare subsp. vulgare mRNA for predicted protein
A_99_P063967	Rep: Maturase K - Triticum aestivum (Wheat), complete [TC368642]	2.15487	TC368642	84% coverage		AK359518	Hordeum vulgare subsp. vulgare mRNA for predicted protein
A_99_P484992	Rep: Mei2-like protein - Hordeum vulgare var. distichum (Two-rowed barley), partial (6%) [TC401699]	2.04313	TC401699	80% coverage		AK335107	Triticum aestivum cDNA, clone: WT012_B10, cultivar: Chinese Spring
A_99_P175934	Rep: Membrane protein-like - Burkholderia ambifaria MC40-6, partial (8%) [TC433997]	-2.434	TC433997	no match
A_99_P236957	Rep: Membrane related protein - Oryza sativa subsp. japonica (Rice), partial (26%) [TC395530]	-3.43028	TC395530	97% coverage		AK362852	Hordeum vulgare subsp. vulgare mRNA for predicted protein
A_99_P446552	Rep: Metallothionein-like protein type 3 - Hordeum vulgare var. distichum (Two-rowed barley), complete [TC401261]	3.85182	TC401261	82% coverage		HE996635	Triticum aestivum cv. Arina SNP, chromosome 3B, clone
A_99_P446677	Rep: Metallothionein-like protein type 3 - Hordeum vulgare var. distichum (Two-rowed barley), complete [TC401354]	3.19656	TC401354	42% coverage		AJ555613	Hordeum vulgare subsp. vulgare mRNA for metallothionein-like
A_99_P448997	Rep: Metallothionein-like protein type 3 - Hordeum vulgare var. distichum (Two-rowed barley), complete [TC402984]	3.35238	TC402984	88% coverage		AK374959	Hordeum vulgare subsp. vulgare mRNA for predicted protein
A_99_P166249	Rep: Metallothionein-like protein type 3 - Hordeum vulgare var. distichum (Two-rowed barley), partial (95%) [TC395998]	4.63636	TC395998	100% coverage		HE996635	Triticum aestivum cv. Arina SNP, chromosome 3B, clone
A_99_P230766	Rep: Metallothioneine type2 - Hordeum vulgare var. distichum (Two-rowed barley), complete [TC410629]	4.15313	TC410629	87% coverage		AK330669	Triticum aestivum cDNA, clone: SET1_G08, cultivar: Chinese Spring
A_99_P464327	Rep: Metallothioneine type2 - Hordeum vulgare var. distichum (Two-rowed barley), complete [TC413286]	3.85702	TC413286	70% coverage		AK330669	Triticum aestivum cDNA, clone: SET1_G08, cultivar: Chinese Spring
A_99_P252456	Rep: Methylmalonate semialdehyde dehydrogenase - Triticum aestivum (Wheat), partial (13%) [TC398763]	-2.21421	TC398763	28% coverage		AY255673	Triticum aestivum methylmalonate semialdehyde dehydrogenase mRNA, partial cds; nuclear gene for mitochondrial product
A_99_P203946	Rep: Monosaccharide transport protein 1 - Zea mays (Maize), partial (96%) [TC390754]	-2.08671	TC390754	84% coverage		AB052885	Oryza sativa OsMST3 mRNA for monosaccharide transporter 3
A_99_P557882	Rep: Monosaccharide transporter 6 - Oryza sativa subsp. japonica (Rice), partial (8%) [TC455223]	-2.07	TC455223	98% coverage		AK363174	Hordeum vulgare subsp. vulgare mRNA for predicted protein
A_99_P487897	Rep: Myb-like DNA-binding domain, SHAQKYF class family protein, expressed - Oryza sativa subsp. japonica (Rice), partial (26%) [TC426165]	2.171	TC426165	53% coverage		JF951951	Triticum aestivum clone TaMYB68 MYB-related protein mRNA
A_99_P258266	Rep: Nicotianamine sythase 3 - Triticum monococcum (Einkorn wheat) (Small spelt), partial (70%) [TC396897]	2.62465	TC396897	92% coverage		DQ167190	Triticum monococcum nicotianamine sythase 3 mRNA, partial cds
A_99_P258256	Rep: Nicotianamine sythase 3 - Triticum monococcum (Einkorn wheat) (Small spelt), partial (70%) [TC396897]	3.17566	TC396897	92% coverage		DQ167190	Triticum monococcum nicotianamine sythase 3 mRNA, partial cds
A_99_P446497	Rep: Nicotianamine sythase 3 - Triticum monococcum (Einkorn wheat) (Small spelt), partial (70%) [TC401241]	3.55136	TC401241	89% coverage		DQ167190	Triticum monococcum nicotianamine sythase 3 mRNA, partial cds
A_99_P258261	Rep: Nicotianamine sythase 3 - Triticum monococcum (Einkorn wheat) (Small spelt), partial (85%) [TC394910]	3.12927	TC394910	91% coverage		DQ167190	Triticum monococcum nicotianamine sythase 3 mRNA, partial cds
A_99_P438097	Rep: Nicotianamine sythase 3 - Triticum monococcum (Einkorn wheat) (Small spelt), partial (85%) [TC394910]	4.08093	TC394910	91% coverage		DQ167190	Triticum monococcum nicotianamine sythase 3 mRNA, partial cds
A_99_P307881	Rep: Nodulin-like protein - Oryza sativa subsp. japonica (Rice), partial (46%) [TC379148]	2.32834	TC379148	94% coverage		AK361368	Hordeum vulgare subsp. vulgare mRNA for predicted protein
A_99_P307876	Rep: Nodulin-like protein - Oryza sativa subsp. japonica (Rice), partial (87%) [TC380953]	2.97934	TC380953	94% coverage		AK361368	Hordeum vulgare subsp. vulgare mRNA for predicted protein
A_99_P427502	Rep: Non-specific lipid transfer protein 1 precursor - Triticum aestivum (Wheat), partial (95%) [TC386576]	2.16637	TC386576	52% coverage		JQ652457	Triticum aestivum nonspecific lipid transfer protein 5 (LTP5) mRNA
A_99_P288086	Rep: Os01g0170600 protein - Oryza sativa subsp. japonica (Rice), partial (87%) [TC408822]	2.9151	TC408822	80% coverage		AK369026	Hordeum vulgare subsp. vulgare mRNA for predicted protein
A_99_P427447	Rep: Os02g0722700 protein - Oryza sativa subsp. japonica (Rice), complete [TC386535]	-2.47752	TC386535	78% coverage		XM_003570429	PREDICTED: Brachypodium distachyon KH domain-containing protein At5g56140-like (LOC100831248)
A_99_P364136	Rep: Os03g0133300 protein - Oryza sativa subsp. japonica (Rice), partial (18%) [TC411199]	-2.87383	TC411199	69% coverage		AK357075	Hordeum vulgare subsp. vulgare mRNA for predicted protein
A_99_P417117	Rep: Os03g0133300 protein - Oryza sativa subsp. japonica (Rice), partial (63%) [TC378224]	-6.31463	TC378224	99% coverage		AK357075	Hordeum vulgare subsp. vulgare mRNA for predicted protein
A_99_P212271	Rep: Os03g0388900 protein - Oryza sativa subsp. japonica (Rice), partial (23%) [TC378098]	2.34573	TC378098	99% coverage		AK249186	Hordeum vulgare subsp. vulgare cDNA clone: FLbaf14j06, mRNA
A_99_P218781	Rep: Os04g0549600 protein - Oryza sativa subsp. japonica (Rice), partial (17%) [TC386055]	-2.50201	TC386055	63% coverage		JX879756	Triticum aestivum DnaJ protein 2-like protein mRNA, complete cds
A_99_P418567	Rep: Os04g0636800 protein - Oryza sativa subsp. japonica (Rice), partial (56%) [TC379489]	2.06036	TC379489	73% coverage		AK331000	Triticum aestivum cDNA, clone: SET5_N08, cultivar: Chinese Spring
A_99_P247601	Rep: Os04g0636800 protein - Oryza sativa subsp. japonica (Rice), partial (64%) [TC372007]	2.1965	TC372007	48% coverage		AK331000	Triticum aestivum cDNA, clone: SET5_N08, cultivar: Chinese Spring
A_99_P260256	Rep: Os05g0595300 protein - Oryza sativa subsp. japonica (Rice), partial (19%) [TC399273]	2.099	TC399273	88% coverage		AK334067	Triticum aestivum cDNA, clone: WT009_C07, cultivar: Chinese Spring
A_99_P260276	Rep: Os05g0595300 protein - Oryza sativa subsp. japonica (Rice), partial (21%) [TC443262]	2.20504	TC443262	95% coverage		AK334067	Triticum aestivum cDNA, clone: WT009_C07, cultivar: Chinese Spring
A_99_P227666	Rep: Os07g0683600 protein - Oryza sativa subsp. japonica (Rice), partial (32%) [TC377710]	10.3372	TC377710	99% coverage		AK332922	Triticum aestivum cDNA, clone: WT005_D09, cultivar: Chinese Spring
A_99_P449042	Rep: Os08g0424200 protein - Oryza sativa subsp. japonica (Rice), partial (28%) [TC403009]	-2.43455	TC403009	50% coverage		AK331460	Triticum aestivum cDNA, clone: WT007_I21, cultivar: Chinese Spring
A_99_P284226	Rep: Os08g0424200 protein - Oryza sativa subsp. japonica (Rice), partial (77%) [TC381884]	-2.69487	TC381884	97% coverage		AK331460	Triticum aestivum cDNA, clone: WT007_I21, cultivar: Chinese Spring
A_99_P558527	Rep: Os09g0248900 protein - Oryza sativa subsp. japonica (Rice), partial (35%) [TC455455]	2.12863	TC455455	46% coverage		AK356484	Hordeum vulgare subsp. vulgare mRNA for predicted protein, complete
A_99_P340636	Rep: Os10g0331600 protein - Oryza sativa subsp. japonica (Rice), partial (29%) [TC384686]	-2.74785	TC384686	94% coverage		AK249797	Hordeum vulgare subsp. vulgare cDNA clone: FLbaf54i01, mRNA
A_99_P279456	Rep: Os10g0515400 protein - Oryza sativa subsp. japonica (Rice), partial (50%) [TC408978]	-2.31823	TC408978	62% coverage		XM_004956519	PREDICTED: Setaria italica cytochrome P450 89A2-like
A_99_P485532	Rep: Os12g0428000 protein - Oryza sativa subsp. japonica (Rice), partial (40%) [TC424974]	-3.01457	TC424974	68% coverage		AK367703	Hordeum vulgare subsp. vulgare mRNA for predicted protein
A_99_P425987	Rep: Os12g0428000 protein - Oryza sativa subsp. japonica (Rice), partial (59%) [TC385458]	-2.17807	TC385458	50% coverage		AK250864	Hordeum vulgare subsp. vulgare cDNA clone: FLbaf102l03
A_99_P446092	Rep: Os12g0428000 protein - Oryza sativa subsp. japonica (Rice), partial (65%) [TC400964]	-3.22708	TC400964	58% coverage		AK250864	Hordeum vulgare subsp. vulgare cDNA clone: FLbaf102l03, mRNA
A_99_P227756	Rep: Osr40g2 protein - Oryza sativa (Rice), partial (50%) [TC404112]	10.7116	TC404112	96% coverage		AK332922	Triticum aestivum cDNA, clone: WT005_D09, cultivar: Chinese Spring
A_99_P436002	Rep: Phosphoenolpyruvate carboxykinase - Zoysia japonica, partial (19%) [TC393338]	2.99477	TC393338	57% coverage		XM_003558272	PREDICTED: Brachypodium distachyon phosphoenolpyruvate carboxykinase [ATP]-like
A_99_P260391	Rep: Phosphoenolpyruvate carboxykinase - Zoysia japonica, partial (19%) [TC393338]	3.2387	TC393338	57% coverage		XM_003558272	PREDICTED: Brachypodium distachyon phosphoenolpyruvate carboxykinase [ATP]-like
A_99_P223616	Rep: Phosphoethanolamine methyltransferase - Triticum aestivum (Wheat), partial (15%) [TC402731]	8.22189	TC402731	57% coverage		AY065971	Triticum aestivum phosphoethanolamine methyltransferase mRNA
A_99_P272921	Rep: Precorrin-6x reductase - Synechococcus sp. (strain RCC307), partial (5%) [TC444672]	3.81026	TC444672	72% coverage		AK333154	Triticum aestivum cDNA, clone: WT005_M11, cultivar: Chinese Spring
A_99_P274961	Rep: Predicted protein - Coccidioides immitis, partial (28%) [TC397151]	2.49627	TC397151	45% coverage		AK369469	Hordeum vulgare subsp. vulgare mRNA for predicted protein
A_99_P478347	Rep: Predicted protein - Physcomitrella patens subsp. patens, partial (40%) [TC458358]	-2.16892	TC458358	97% coverage		AK332457	Triticum aestivum cDNA, clone: WT004_A13, cultivar: Chinese Spring
A_99_P235201	Rep: Predicted protein - Physcomitrella patens subsp. patens, partial (40%) [TC458358]	-2.0812	TC458358	97% coverage		AK332457	Triticum aestivum cDNA, clone: WT004_A13, cultivar: Chinese Spring
A_99_P281061	Rep: Predicted protein - Physcomitrella patens subsp. patens, partial (48%) [TC411255]	-2.2912	TC411255	95% coverage		AK359213	Hordeum vulgare subsp. vulgare mRNA for predicted protein
A_99_P271941	Rep: Proline transporter - Hordeum vulgare (Barley), partial (33%) [TC431046]	2.46701	TC431046	99% coverage		AK359079	Hordeum vulgare subsp. vulgare mRNA for predicted protein
A_99_P417472	Rep: Protein DEHYDRATION-INDUCED 19 - Oryza sativa subsp. japonica (Rice), partial (69%) [TC378511]	-2.10085	TC378511	95% coverage		AK333415	Triticum aestivum cDNA, clone: WT006_G17, cultivar: Chinese Spring
A_99_P392027	Rep: Pseudo-response regulator - Triticum aestivum (Wheat), partial (25%) [TC406080]	2.35348	TC406080	100% coverage		DQ885766	Triticum aestivum cultivar Chinese Spring chromosome 2D pseudo-response regulator (PRR) gene, complete cds
A_99_P447182	Rep: RISBZ4 - Oryza sativa subsp. japonica (Rice), partial (32%) [TC401685]	-8.70035	TC401685	65% coverage		AK361338	Hordeum vulgare subsp. vulgare mRNA for predicted protein
A_99_P152847	Rep: Short chain alcohol dehydrogenase-like - Arabidopsis thaliana (Mouse-ear cress), partial (25%) [TC422042]	-2.71287	TC422042	5% coverage		HE996707	Triticum aestivum cv. Arina SNP, chromosome 3B, clone
A_99_P196786	Rep: Soluble inorganic pyrophosphatase - Papaver rhoeas, partial (83%) [TC437283]	-2.13085	TC437283	55% coverage		XM_003565136	PREDICTED: Brachypodium distachyon soluble inorganic pyrophosphatase-like
A_99_P231241	Rep: Sterol desaturase family protein, expressed - Oryza sativa subsp. japonica (Rice), partial (97%) [TC402265]	2.29986	TC402265	76% coverage		XM_003577718	PREDICTED: Brachypodium distachyon putative methylsterol monooxygenase DDB_G0269788-like
A_99_P509062	Rep: Subtilisin-chymotrypsin inhibitor 2 - Hordeum vulgare (Barley), partial (74%) [TC435645]	-12.9283	TC435645	38% coverage		AY220738	Hordeum vulgare putative protease inhibitor (SD10) mRNA, complete
A_99_P504292	Rep: Sugar-starvation induced protein - Zea mays (Maize), partial (25%) [TC433586]	-6.69116	TC433586	94% coverage		AK332577	Triticum aestivum cDNA, clone: WT004_F08, cultivar: Chinese Spring
A_99_P268651	Rep: Sugar-starvation induced protein - Zea mays (Maize), partial (69%) [TC423181]	-3.70245	TC423181	100% coverage		AK332577	Triticum aestivum cDNA, clone: WT004_F08, cultivar: Chinese Spring
A_99_P486572	Rep: Sulfoquinovosyldiacylglycerol synthase type 2 - Vigna unguiculata (Cowpea), partial (17%) [TC425494]	2.21474	TC425494	no match
A_99_P277361	Rep: Temperature-induced lipocalin-2 - Triticum aestivum (Wheat), complete [TC428261]	-2.09684	TC428261	61% coverage		DQ222977	Triticum aestivum temperature-induced lipocalin-2 (TIL-2) mRNA
A_99_P509202	Rep: Thaumatin-like protein TLP4 - Hordeum vulgare (Barley), partial (66%) [TC413450]	-4.17497	TC413450	52% coverage		AF355455	Hordeum vulgare thaumatin-like protein TLP4 mRNA, complete cds
A_99_P418782	Rep: Thiazole biosynthetic enzyme 1-2, chloroplast precursor - Zea mays (Maize), partial (51%) [TC379890]	2.89409	TC379890	81% coverage		XM_003562953	PREDICTED: Brachypodium distachyon thiazole biosynthetic enzyme 1-2, chloroplastic-like (LOC100841709), mRNA
A_99_P427382	Rep: Thiazole biosynthetic enzyme 1-2, chloroplast precursor - Zea mays (Maize), partial (58%) [TC386490]	2.41587	TC386490	81% coverage		XM_003562953	PREDICTED: Brachypodium distachyon thiazole biosynthetic enzyme 1-2, chloroplastic-like (LOC100841709), mRNA
A_99_P420907	Rep: Thiazole biosynthetic enzyme 1-2, chloroplast precursor - Zea mays (Maize), partial (69%) [TC381403]	3.1652	TC381403	78% coverage		XM_003562953	PREDICTED: Brachypodium distachyon thiazole biosynthetic enzyme 1-2, chloroplastic-like (LOC100841709), mRNA
A_99_P208711	Rep: Thioredoxin - uncultured archaeon GZfos19C8, partial (12%) [TC390076]	2.23823	TC390076	95% coverage		AK332015	Triticum aestivum cDNA, clone: WT002_O24, cultivar: Chinese Spring
A_99_P208936	Rep: Thioredoxin - uncultured archaeon GZfos19C8, partial (12%) [TC390076]	2.62337	TC390076	95% coverage		AK332015	Triticum aestivum cDNA, clone: WT002_O24, cultivar: Chinese Spring
A_99_P208796	Rep: Thioredoxin h - Pisum sativum (Garden pea), partial (26%) [TC375212]	2.40156	TC375212	92% coverage		AK332015	Triticum aestivum cDNA, clone: WT002_O24, cultivar: Chinese Spring
A_99_P457587	Rep: Tonoplast intrinsic protein - Triticum aestivum (Wheat), partial (43%) [TC408858]	2.27455	TC408858	82% coverage		DQ867080	Triticum aestivum tonoplast intrinsic protein (AQP6) mRNA
A_99_P435752	Rep: Tonoplast intrinsic protein - Triticum aestivum (Wheat), partial (54%) [TC393130]	6.67184	TC393130	99% coverage		DQ867080	Triticum aestivum tonoplast intrinsic protein (AQP6) mRNA
A_99_P213271	Rep: Tonoplast intrinsic protein - Triticum aestivum (Wheat), partial (60%) [TC413575]	3.75474	TC413575	96% coverage		DQ867080	Triticum aestivum tonoplast intrinsic protein (AQP6) mRNA
A_99_P417162	Rep: Ubiquitin carrier protein - Triticum turgidum subsp. durum (durum wheat), complete [TC378238]	-2.31966	TC448065	46% coverage		JQ768346	Triticum aestivum cultivar Shijiazhuang 4185 stress-response protein (SAP1) mRNA
A_99_P243066	Rep: Ubiquitin carrier protein - Triticum turgidum subsp. durum (durum wheat), complete [TC414254]	-2.28734	TC414254	87% coverage		DQ788622	Triticum turgidum subsp. durum putative E2 SUMO conjugating enzyme
A_99_P274951	Rep: UMP synthase - Zea mays (Maize), partial (29%) [TC387886]	-3.61923	TC387886	23% coverage		AK361479	Hordeum vulgare subsp. vulgare mRNA for predicted protein
A_99_P297201	Rep: UPF0391 membrane protein msr4317 - Rhizobium loti (Mesorhizobium loti), partial (30%) [TC437315]	3.79153	TC437315	82% coverage		AK333890	Triticum aestivum cDNA, clone: WT008_H07, cultivar: Chinese Spring
A_99_P204666	Rep: Wali3 protein - Triticum aestivum (Wheat), complete [TC403041]	-2.49669	TC403041	49% coverage		L28009	Triticum aestivum (wali6) mRNA, complete cds.
A_99_P484557	Rep: Wali3 protein - Triticum aestivum (Wheat), partial (81%) [TC412240]	-5.94155	TC412240	59% coverage		AK336101	Triticum aestivum cDNA, clone: SET3_D18, cultivar: Chinese Spring
A_99_P462667	Rep: Wali3 protein - Triticum aestivum (Wheat), partial (81%) [TC412240]	-5.93268	TC412240	59% coverage		AK336101	Triticum aestivum cDNA, clone: SET3_D18, cultivar: Chinese Spring
A_99_P236451	Rep: Wali5 protein - Triticum aestivum (Wheat), complete [TC411652]	-2.02487	TC411652	35% coverage		AK336101	Triticum aestivum cDNA, clone: SET3_D18, cultivar: Chinese Spring
A_99_P265761	Rep: Xyloglucan endotransglycosylase - Musa acuminata (Banana), partial (21%) [TC421586]	-7.47491	TC421586	63% coverage		AK361597	Hordeum vulgare subsp. vulgare mRNA for predicted protein
A_99_P444632	Rep: Zinc finger A20 and AN1 domain-containing stress-associated protein 8 - Oryza sativa subsp. indica (Rice), partial (87%) [TC448065]	-2.32018	TC436043	92% coverage		AK332879	Triticum aestivum cDNA, clone: WT005_B16, cultivar: Chinese Spring
A_99_P038244	T.aestivum mRNA for a proline-rich protein [X52472]	2.02645	X52472			X52472	T.aestivum mRNA for a proline-rich protein.
A_99_P201426	Triticum aestivum (wali6) mRNA, complete cds [L28009]	-6.16088	L28009			L28009	Triticum aestivum (wali6) mRNA, complete cds
A_99_P164862	Triticum aestivum (wali6) mRNA, complete cds [L28009]	-4.46816	L28009			L28009	Triticum aestivum (wali6) mRNA, complete cds
A_99_P533842	Triticum aestivum (wali6) mRNA, complete cds [L28009]	-4.40211	L28009			L28009	Triticum aestivum (wali6) mRNA, complete cds
A_99_P556772	Triticum aestivum (wali6) mRNA, complete cds [L28009]	-3.37277	L28009			L28009	Triticum aestivum (wali6) mRNA, complete cds
A_99_P637271	Triticum aestivum 4-hydroxyphenylpyruvate dioxygenase mRNA, complete cds [DQ139267]	-3.24943	DQ139267			DQ139267	Triticum aestivum 4-hydroxyphenylpyruvate dioxygenase mRNA, complete cds
A_99_P133905	Triticum aestivum 6-SFT mRNA for sucrose:fructan 6-fructosyltransferase, complete cds [AB029887]	2.3878	AB029887			AB029887	Triticum aestivum galactinol-sucrose galactosyltransferase
A_99_P134595	Triticum aestivum cDNA, clone	-2.37596	AK330178	84% coverage		XM_003579129	PREDICTED: Brachypodium distachyon methylcrotonoyl-CoA carboxylase subunit alpha, mitochondrial-like
A_99_P249836	Triticum aestivum cDNA, clone	-1.9957	AK335760			AK335760	Triticum aestivum cDNA, clone: WT013_L09, cultivar: Chinese Spring
A_99_P274051	Triticum aestivum cDNA, clone	-2.7021	TC400387	97% coverage		XM_003579560	PREDICTED: Brachypodium distachyon SNF1-related protein kinase regulatory subunit gamma-1-like
A_99_P306511	Triticum aestivum cDNA, clone: SET1_B19, cultivar: Chinese Spring [AK333802]	2.09436	AK333802	83% coverage		XM_003573432	PREDICTED: Brachypodium distachyon nitrate transporter 1.1-like
A_99_P226576	Triticum aestivum cDNA, clone: SET1_E11, cultivar: Chinese Spring [AK330181]	2.30833	AK330181	90% coverage		XM_003579141	PREDICTED: Brachypodium distachyon auxin-responsive protein
A_99_P417947	Triticum aestivum cDNA, clone: SET1_E11, cultivar: Chinese Spring [AK330181]	2.49892	AK330181	90% coverage		XM_003579141	PREDICTED: Brachypodium distachyon auxin-responsive protein
A_99_P129965	Triticum aestivum cDNA, clone: SET1_G13, cultivar: Chinese Spring [AK330725]	3.01339	AK330725			AK330725	Triticum aestivum cDNA, clone: SET1_G13, cultivar: Chinese Spring
A_99_P257091	Triticum aestivum cDNA, clone: SET2_O16, cultivar: Chinese Spring	-4.56574	TC382170	63% coverage		XM_003580087	PREDICTED: Brachypodium distachyon L-allo-threonine aldolase-like
A_99_P191842	Triticum aestivum cDNA, clone: SET4_G01, cultivar: Chinese Spring [AK330405]	-2.01208	AK333802	83% coverage		XM_003573432	PREDICTED: Brachypodium distachyon nitrate transporter 1.1-like
A_99_P274866	Triticum aestivum cDNA, clone: SET5_A09, cultivar: Chinese Spring [AK330672]	-2.17721	AK330181	90% coverage		XM_003579141	PREDICTED: Brachypodium distachyon auxin-responsive protein
A_99_P261006	Triticum aestivum cDNA, clone: WT002_B03, cultivar: Chinese Spring [AK331666]	-4.60334	AK330181	90% coverage		XM_003579141	PREDICTED: Brachypodium distachyon auxin-responsive protein
A_99_P261016	Triticum aestivum cDNA, clone: WT002_B03, cultivar: Chinese Spring [AK331666]	-4.2135	AK330725			AK330725	Triticum aestivum cDNA, clone: SET1_G13, cultivar: Chinese Spring
A_99_P214036	Triticum aestivum cDNA, clone: WT002_B19, cultivar: Chinese Spring [AK331684]	-2.01229	AK331684	70% coverage		AB334126	Triticum aestivum Wlip19b mRNA for basic region/leucine zipper
A_99_P465917	Triticum aestivum cDNA, clone: WT002_L17, cultivar: Chinese Spring [AK331934]	2.3469	AK331934			AK331934	Triticum aestivum cDNA, clone: WT002_L17, cultivar: Chinese Spring
A_99_P202176	Triticum aestivum cDNA, clone: WT002_N24, cultivar: Chinese Spring [AK331990]	-2.12397	AK331990	75% coverage		XM_003579715	PREDICTED: Brachypodium distachyon F-box protein 7-like
A_99_P246876	Triticum aestivum cDNA, clone: WT003_D14, cultivar: Chinese Spring [AK332131]	-2.45708	AK332131			AK332131	Triticum aestivum cDNA, clone: WT003_D14, cultivar: Chinese Spring
A_99_P173004	Triticum aestivum cDNA, clone: WT003_D14, cultivar: Chinese Spring [AK332131]	-2.30679	AK332131			AK332131	Triticum aestivum cDNA, clone: WT003_D14, cultivar: Chinese Spring
A_99_P246906	Triticum aestivum cDNA, clone: WT003_D14, cultivar: Chinese Spring [AK332131]	-2.18952	AK332131			AK332131	Triticum aestivum cDNA, clone: WT003_D14, cultivar: Chinese Spring
A_99_P253191	Triticum aestivum cDNA, clone: WT003_G21, cultivar: Chinese Spring [AK332212]	-2.55641	AK332212	72% coverage		XM_003578035	PREDICTED: Brachypodium distachyon alpha,alpha-trehalose-phosphate synthase
A_99_P557142	Triticum aestivum cDNA, clone: WT003_I14, cultivar: Chinese Spring [AK332255]	2.2866	AK332255	90% coverage		AB711137	Leymus chinensis BADH1 mRNA for betaine aldehyde dehydrogenase
A_99_P465642	Triticum aestivum cDNA, clone: WT003_L17, cultivar: Chinese Spring [AK332332]	2.11574	AK332332	79% coverage		AY065971	Triticum aestivum phosphoethanolamine methyltransferase mRNA
A_99_P223466	Triticum aestivum cDNA, clone: WT003_L17, cultivar: Chinese Spring [AK332332]	4.22842	AK332332	79% coverage		AY065971	Triticum aestivum phosphoethanolamine methyltransferase mRNA
A_99_P223461	Triticum aestivum cDNA, clone: WT003_L17, cultivar: Chinese Spring [AK332332]	5.74112	AK332332	79% coverage		AY065971	Triticum aestivum phosphoethanolamine methyltransferase mRNA
A_99_P074205	Triticum aestivum cDNA, clone: WT003_L17, cultivar: Chinese Spring [AK332332]	7.32801	AK332332	79% coverage		AY065971	Triticum aestivum phosphoethanolamine methyltransferase mRNA
A_99_P223481	Triticum aestivum cDNA, clone: WT003_L17, cultivar: Chinese Spring [AK332332]	8.94593	AK332332	79% coverage		AY065971	Triticum aestivum phosphoethanolamine methyltransferase mRNA
A_99_P522127	Triticum aestivum cDNA, clone: WT003_M14, cultivar: Chinese Spring	-2.18489	AK332355	100% coverage		AK332528	Triticum aestivum cDNA, clone: WT004_D07, cultivar: Chinese Spring
A_99_P270831	Triticum aestivum cDNA, clone: WT004_D07, cultivar: Chinese Spring [AK332528]	-2.17055	AK332528			AK332528	Triticum aestivum cDNA, clone: WT004_D07, cultivar: Chinese Spring
A_99_P202086	Triticum aestivum cDNA, clone: WT004_D13, cultivar: Chinese Spring [AK332533]	-2.09218	AK332533			AK332533	Triticum aestivum cDNA, clone: WT004_D13, cultivar: Chinese Spring
A_99_P198031	Triticum aestivum cDNA, clone: WT004_D13, cultivar: Chinese Spring [AK332533]	-2.03503	AK332533			AK332533	Triticum aestivum cDNA, clone: WT004_D13, cultivar: Chinese Spring
A_99_P198006	Triticum aestivum cDNA, clone: WT004_D13, cultivar: Chinese Spring [AK332533]	-2.00681	AK332533			AK332533	Triticum aestivum cDNA, clone: WT004_D13, cultivar: Chinese Spring
A_99_P418962	Triticum aestivum cDNA, clone: WT004_M04, cultivar: Chinese Spring	8.15244	TC379842			AK332743	Triticum aestivum cDNA, clone: WT004_M04, cultivar: Chinese Spring
A_99_P464282	Triticum aestivum cDNA, clone: WT004_M04, cultivar: Chinese Spring	6.85577	TC413275			AK332743	Triticum aestivum cDNA, clone: WT004_M04, cultivar: Chinese Spring
A_99_P510787	Triticum aestivum cDNA, clone: WT004_M04, cultivar: Chinese Spring	-4.80809	TC436406			AK332743	Triticum aestivum cDNA, clone: WT004_M04, cultivar: Chinese Spring
A_99_P227766	Triticum aestivum cDNA, clone: WT005_D09, cultivar: Chinese Spring [AK332922]	10.1312	AK332922			AK332922	Triticum aestivum cDNA, clone: WT005_D09, cultivar: Chinese Spring
A_99_P232456	Triticum aestivum cDNA, clone: WT005_J19, cultivar: Chinese Spring [AK333086]	-2.50772	AK333086	94% coverage		XM_003574471	PREDICTED: Brachypodium distachyon L-arabinokinase-like
A_99_P416872	Triticum aestivum cDNA, clone: WT005_M10, cultivar: Chinese Spring [AK333153]	-2.27354	AK333153	75% coverage		XM_003574619	PREDICTED: Brachypodium distachyon probable nitronate monooxygenase-like
A_99_P257741	Triticum aestivum cDNA, clone: WT006_F03, cultivar: Chinese Spring [AK333375]	2.12003	AK333375			AK333375	Triticum aestivum cDNA, clone: WT006_F03, cultivar: Chinese Spring
A_99_P227821	Triticum aestivum cDNA, clone: WT006_L11, cultivar: Chinese Spring	4.89132	AK333538	low query coverage		XM_004985449	PREDICTED: Setaria italica copper-transporting ATPase PAA2 chloroplastic-like
A_99_P305361	Triticum aestivum cDNA, clone: WT007_D11, cultivar: Chinese Spring [AK331323]	1.99662	AK331323			AK331323	Triticum aestivum cDNA, clone: WT007_D11, cultivar: Chinese Spring
A_99_P290116	Triticum aestivum cDNA, clone: WT007_G01, cultivar: Chinese Spring [AK331389]	2.4055	AK331389	80% coverage		FJ167677	Triticum aestivum trehalose-6-P synthase (TPS) mRNA, partial cds
A_99_P428707	Triticum aestivum cDNA, clone: WT007_H19, cultivar: Chinese Spring	-2.32895	AK331433			AK331433	Triticum aestivum cDNA, clone: WT007_H19, cultivar: Chinese Spring
A_99_P499332	Triticum aestivum cDNA, clone: WT007_H19, cultivar: Chinese Spring [AK331433]	-2.44978	AK331433			AK331433	Triticum aestivum cDNA, clone: WT007_H19, cultivar: Chinese Spring
A_99_P501632	Triticum aestivum cDNA, clone: WT010_B21, cultivar: Chinese Spring	2.99408	CD904886			AK334498	Triticum aestivum cDNA, clone: WT010_B21, cultivar: Chinese Spring
A_99_P146182	Triticum aestivum cDNA, clone: WT010_B21, cultivar: Chinese Spring	-2.3072	CD931736			AK333215	Triticum aestivum cDNA, clone: WT005_O21, cultivar: Chinese Spring
A_99_P027264	Triticum aestivum cDNA, clone: WT010_B21, cultivar: Chinese Spring	-2.16506	DR735329			AK335538	Triticum aestivum cDNA, clone: WT013_C14, cultivar: Chinese Spring
A_99_P086830	Triticum aestivum cDNA, clone: WT010_B21, cultivar: Chinese Spring	-2.04954	DR735427			AJ867392	Triticum aestivum mRNA for glycosyltransferase (a1 gene)
A_99_P425517	Triticum aestivum cDNA, clone: WT010_L09, cultivar: Chinese Spring	-4.39839	TC405153	76% coverage		AK334686	Triticum aestivum cDNA, clone: WT010_L09, cultivar: Chinese Spring
A_99_P511557	Triticum aestivum cDNA, clone: WT010_L09, cultivar: Chinese Spring	-3.69399	TC436749	48% coverage		AK334686
A_99_P227391	Triticum aestivum cDNA, clone: WT010_L09, cultivar: Chinese Spring [AK334686]	-2.91259	AK334686			AK334686	Triticum aestivum cDNA, clone: WT010_L09, cultivar: Chinese Spring
A_99_P503977	Triticum aestivum cDNA, clone: WT011_O14, cultivar: Chinese Spring [AK335043]	-16.4872	AK334043			AK334043	Triticum aestivum cDNA, clone: WT008_P10, cultivar: Chinese Spring
A_99_P396982	Triticum aestivum cDNA, clone: WT012_B04, cultivar: Chinese Spring [AK335100]	-2.1543	AK335100			AK335100	Triticum aestivum cDNA, clone: WT012_B04, cultivar: Chinese Spring
A_99_P138590	Triticum aestivum cDNA, clone: WT012_P10, cultivar: Chinese Spring [AK335462]	2.57422	AK335462	96% coverage		AM039905	Hordeum vulgare mRNA for methionine synthase 2 enzyme (ms2 gene)
A_99_P443907	Triticum aestivum cDNA, clone: WT013_A06, cultivar: Chinese Spring	2.26997	AK335485			AM039904	Hordeum vulgare mRNA for methionine synthase 2 enzyme (ms2 gene)
A_99_P433587	Triticum aestivum cDNA, clone: WT013_O03, cultivar: Chinese Spring [AK335831]	-2.06718	AK335831			XM_003567558	PREDICTED: Brachypodium distachyon lipoamide acyltransferase component of branched-chain alpha-keto acid dehydrogenase complex
A_99_P199036	Triticum aestivum clone wdk1c.pk014.c11:fis, full insert mRNA sequence [BT008969]	2.99812	BT008969			BT008969	Triticum aestivum clone wdk1c.pk014.c11:fis, full insert mRNA sequence
A_99_P004926	Triticum aestivum clone wlk1.pk0018.d4:fis, full insert mRNA sequence [BT009245]	-16.9688	BT009245			BT009245	Triticum aestivum clone wlk1.pk0018.d4:fis, full insert mRNA sequence
A_99_P211426	Triticum aestivum clone wlk1.pk0018.d4:fis, full insert mRNA sequence [BT009245]	-12.5492	BT009245			BT009245	Triticum aestivum clone wlk1.pk0018.d4:fis, full insert mRNA sequence
A_99_P416053	Triticum aestivum clone wlk1.pk0018.d4:fis, full insert mRNA sequence [BT009245]	-4.20956	BT009245			BT009245	Triticum aestivum clone wlk1.pk0018.d4:fis, full insert mRNA sequence
A_99_P134475	Triticum aestivum clone wlm1.pk0017.b7:fis, full insert mRNA sequence [BT009306]	-2.17368	BT009306			BT009306	Triticum aestivum clone wlm1.pk0017.b7:fis, full insert mRNA sequence
A_99_P073995	Triticum aestivum clone wlm4.pk0002.c12:fis, full insert mRNA sequence [BT009333]	-8.58929	BT009333			BT009333	Triticum aestivum clone wlm4.pk0002.c12:fis, full insert mRNA sequence
A_99_P133620	Triticum aestivum clone wlmk4.pk0006.c8:fis, full insert mRNA sequence [BT009436]	-2.2543	BT009436			BT009436	Triticum aestivum clone wlm4.pk0002.c12:fis, full insert mRNA sequence
A_99_P648021	Triticum aestivum cold acclimation protein WCOR825 (Wcor825) mRNA, partial cds [U73215]	2.24463	U73215			U73215	Triticum aestivum cold acclimation protein WCOR825 (Wcor825) mRNA
A_99_P615722	Triticum aestivum cold-responsive protein (Wlt10)	-2.27216	DR741323			AF271260	Triticum aestivum cold-responsive protein (Wlt10) mRNA, complete cds
A_99_P496532	Triticum aestivum dehydroascorbate reductase (DHAR) mRNA	2.15176	GQ494009	low query coverage		GQ494009	Triticum aestivum dehydroascorbate reductase (DHAR) mRNA, complete cds
A_99_P561297	Triticum aestivum DHN14 mRNA for dehydrin	2.04292	DR740502			AB272228	Triticum aestivum DHN14 mRNA for dehydrin, complete cds
A_99_P628821	Triticum aestivum ferritin (Fer2) mRNA, complete cds	-2.73899	CK161298			EU143671	Triticum aestivum ferritin (Fer2) mRNA, complete cds
A_99_P433432	Triticum aestivum FGAS: Library 4 Gate 8 Triticum aestivum cDNA, mRNA sequence	-2.31689	TC391257			CK161740	FGAS014314 Triticum aestivum FGAS: Library 4 Gate 8 Triticum aestivum cDNA
A_99_P307146	Triticum aestivum FGAS: Library 6 CAP GATE 1 Triticum aestivum cDNA, mRNA sequence	-2.8537	TC432151			CK212937	FGAS024835 Triticum aestivum FGAS: Library 6 CAP GATE 1 Triticum aestivum
A_99_P577232	Triticum aestivum mRNA for 4-hydroxyphenylpyruvate dioxygenase (hppd gene), cultivar CPAN 1676 [AM084898]	-3.13094	AM084898			AM084898	Triticum aestivum mRNA for 4-hydroxyphenylpyruvate dioxygenase (hppd gene)
A_99_P412202	Triticum aestivum mRNA for glycosyltransferase	7.25884	CK162115			AJ867392	Triticum aestivum mRNA for glycosyltransferase (a1 gene)
A_99_P225536	Triticum aestivum mRNA for glycosyltransferase	2.55371	CK162358			AJ867392	Triticum aestivum mRNA for glycosyltransferase (a1 gene)
A_99_P534377	Triticum aestivum mRNA for glycosyltransferase	3.00209	CK213607			AJ867392	Triticum aestivum mRNA for glycosyltransferase (a1 gene)
A_99_P230751	Triticum aestivum mRNA for glycosyltransferase	5.08307	CK217654			AJ867392	Triticum aestivum mRNA for glycosyltransferase (a1 gene)
A_99_P082665	Triticum aestivum mRNA for glycosyltransferase	-4.01185	CK217898			AJ867392	Triticum aestivum mRNA for glycosyltransferase (a1 gene)
A_99_P093750	Triticum aestivum mRNA for glycosyltransferase	2.36695	DR737941			AJ867392	Triticum aestivum mRNA for glycosyltransferase (a1 gene)
A_99_P429232	Triticum aestivum mRNA for glycosyltransferase	2.39682	DR739134			AJ867392	Triticum aestivum mRNA for glycosyltransferase (a1 gene)
A_99_P270386	Triticum aestivum mRNA for glycosyltransferase	-4.94821	TC450414			AJ867392	Triticum aestivum mRNA for glycosyltransferase (a1 gene)
A_99_P483237	Triticum aestivum mRNA for glycosyltransferase	6.07199	TC377123			AJ867392	Triticum aestivum mRNA for glycosyltransferase (a1 gene)
A_99_P415812	Triticum aestivum mRNA for glycosyltransferase	6.85357	TC377123			AJ867392	Triticum aestivum mRNA for glycosyltransferase (a1 gene)
A_99_P418032	Triticum aestivum mRNA for glycosyltransferase	5.15748	TC379026			AJ867392	Triticum aestivum mRNA for glycosyltransferase (a1 gene)
A_99_P171414	Triticum aestivum mRNA for peroxidase precursor (prx gene), cultivar Cheyenne [AJ878510]	-2.02303	AJ878510			AJ878510	Triticum aestivum mRNA for peroxidase precursor (prx gene), cultivar Cheyenne
A_99_P460697	Triticum aestivum Na+ [AY040246]	-3.09828	AY040246			AY040246	Triticum aestivum Na+/H+ antiporter (NHX2) mRNA, complete cds
A_99_P162707	Triticum aestivum Na+ [AY040246]	-2.579	AY040246			AY040246	Triticum aestivum Na+/H+ antiporter (NHX2) mRNA, complete cds
A_99_P347626	Triticum aestivum Na+/H+ antiporter (NHX2) mRNA	-3.09377	AY040246			AY040246	Triticum aestivum Na+/H+ antiporter (NHX2) mRNA, complete cds
A_99_P646401	Triticum aestivum plasma membrane intrinsic protein (AQP1) mRNA, complete cds [DQ867075]	2.15873	DQ867075			DQ867075	Triticum aestivum plasma membrane intrinsic protein (AQP1) mRNA
A_99_P624287	Triticum aestivum plasma membrane intrinsic protein (AQP1) mRNA, complete cds [DQ867075]	2.35101	DQ867075			DQ867075	Triticum aestivum plasma membrane intrinsic protein (AQP1) mRNA
A_99_P517007	Triticum aestivum putative integral membrane protein (PIMP) mRNA	3.68868	EU004200	low query coverage		EU004200	Triticum aestivum putative integral membrane protein (PIMP) mRNA
A_99_P519152	Triticum aestivum putative proteinase inhibitor-related protein (wrsi5-1)	-6.99581	CV770162			AY549888	Triticum aestivum putative proteinase inhibitor-related protein (wrsi5-1)
A_99_P457092	Triticum aestivum putative proteinase inhibitor-related protein (wrsi5-1)	-5.98245	CV770162			AY549888	Triticum aestivum putative proteinase inhibitor-related protein (wrsi5-1)
A_99_P543167	Triticum aestivum putative proteinase inhibitor-related protein (wrsi5-1)	-5.85161	CV770162			AY549888	Triticum aestivum putative proteinase inhibitor-related protein (wrsi5-1)
A_99_P236396	Triticum aestivum putative proteinase inhibitor-related protein (wrsi5-1)	-5.00666	CV770162			AY549888	Triticum aestivum putative proteinase inhibitor-related protein (wrsi5-1)
A_99_P503567	Triticum aestivum putative proteinase inhibitor-related protein (wrsi5-1)	6.89615	CV778037			AY549888	Triticum aestivum putative proteinase inhibitor-related protein (wrsi5-1)
A_99_P421437	Triticum aestivum putative proteinase inhibitor-related protein (wrsi5-1)	3.05445	CV778204			AY549888	Triticum aestivum putative proteinase inhibitor-related protein (wrsi5-1)
A_99_P040184	Triticum aestivum putative proteinase inhibitor-related protein (wrsi5-1)	3.98544	CV782761			AY549888	Triticum aestivum putative proteinase inhibitor-related protein (wrsi5-1)
A_99_P002716	Triticum aestivum S-adenosyl-L-homocysteine hydrolase (SH6.2) mRNA, complete cds [L11872]	2.36734	L11872			L11872	Triticum aestivum S-adenosyl-L-homocysteine hydrolase (SH6.2) mRNA
A_99_P632606	Triticum aestivum S-adenosyl-L-homocysteine hydrolase (SH6.2) mRNA, complete cds [L11872]	2.85453	L11872			L11872	Triticum aestivum S-adenosyl-L-homocysteine hydrolase (SH6.2) mRNA
A_99_P601222	Triticum aestivum S-adenosyl-L-homocysteine hydrolase (SH6.2) mRNA, complete cds [L11872]	2.96105	L11872			L11872	Triticum aestivum S-adenosyl-L-homocysteine hydrolase (SH6.2) mRNA
A_99_P615147	Triticum aestivum S-adenosyl-L-homocysteine hydrolase (SH6.2) mRNA, complete cds [L11872]	3.10386	L11872			L11872	Triticum aestivum S-adenosyl-L-homocysteine hydrolase (SH6.2) mRNA
A_99_P632581	Triticum aestivum S-adenosyl-L-homocysteine hydrolase (SH6.2) mRNA, complete cds [L11872]	3.6759	L11872			L11872	Triticum aestivum S-adenosyl-L-homocysteine hydrolase (SH6.2) mRNA
A_99_P181816	Triticum aestivum senescence-associated protein (SAP) mRNA, complete cds [AY781360]	-5.89291	AY781360			AY781360	Triticum aestivum senescence-associated protein (SAP) mRNA
A_99_P438447	Triticum aestivum senescence-associated protein (SAP) mRNA, complete cds [AY781360]	-4.82076	AY781360			AY781360	Triticum aestivum senescence-associated protein (SAP) mRNA
A_99_P195998	Triticum aestivum Taxi-III mRNA for xylanase inhibitor TAXI-III, complete cds [AB114627]	-25.3248	AB114627			AB114627	Triticum aestivum Taxi-III mRNA for xylanase inhibitor TAXI-III
A_99_P203926	Triticum aestivum Taxi-III mRNA for xylanase inhibitor TAXI-III, complete cds [AB114627]	-4.99507	AB114627			AB114627	Triticum aestivum Taxi-III mRNA for xylanase inhibitor TAXI-III
A_99_P208811	Triticum aestivum temperature stress-induced lipocalin (Tatil)	-2.51232	CK209959			AY077702	Triticum aestivum temperature stress-induced lipocalin (Tatil) mRNA
A_99_P209706	Triticum monococcum subsp. aegilopoides isolate D58c	-5.66964	HM539910			HM539910	Triticum monococcum subsp. aegilopoides isolate D58c hypothetical protein
A_99_P535777	Triticum monococcum subsp. aegilopoides isolate D58c	-2.03459	HM539910			HM539910	Triticum monococcum subsp. aegilopoides isolate D58c hypothetical protein
A_99_P229236	TSA: Triticum aestivum contig00836.TraeRec mRNA sequence [JP207403]	-2.45929	JP207403	99% coverage		JQ945759	Triticum aestivum cultivar AC Barrie globulin-3A (Glo-3A) mRNA
A_99_P164172	TSA: Triticum aestivum contig29299.TraeRec mRNA sequence [JP233055]	-2.27531	JP233055	78% coverage		JQ945759	Triticum aestivum cultivar AC Barrie globulin-3A (Glo-3A) mRNA
A_99_P262921	TSA: Triticum aestivum cultivar Bobwhite contig05916.flagleaf mRNA sequence [HP619504]	2.22314	HP619504	78% coverage		AK251997	Hordeum vulgare subsp. vulgare cDNA clone: FLbaf139l20, mRNA
A_99_P576592	TSA: Triticum aestivum cultivar Bobwhite isotig05514.flagleaf mRNA sequence [HP614685]	-2.16378	HP614685	74% coverage		AK249125	Hordeum vulgare subsp. vulgare cDNA clone: FLbaf13o12
A_99_P409482	TSA: Triticum aestivum cultivar Bobwhite isotig06451.flagleaf mRNA sequence [HP615628]	4.80757	HP615628	68% coverage		KF282629	Triticum aestivum cultivar Chinese Spring clone BAC 351D1 chromosome 4A DELLA protein (Rht-A) gene
A_99_P226311	TSA: Triticum aestivum cultivar Bobwhite isotig06604.flagleaf mRNA sequence [HP615781]	-2.9132	HP615781	93% coverage		AK332879	Triticum aestivum cDNA, clone: WT005_B16, cultivar: Chinese Spring
A_99_P535162	TSA: Triticum aestivum cultivar Bobwhite isotig06604.flagleaf mRNA sequence [HP615781]	-2.65099	HP615781	93% coverage		AK332879	Triticum aestivum cDNA, clone: WT005_B16, cultivar: Chinese Spring
A_99_P252446	TSA: Triticum aestivum cultivar Bobwhite isotig06874.flagleaf mRNA sequence [HP616052]	-2.46096	HP616052	61% coverage		HM124452	Hordeum vulgare subsp. vulgare cultivar Thibaut RDG2A (Rdg2) gene, Rdg2-a allele, complete cds; retrotransposon HORPIA2, complete sequence; and NBS2-RDG2A (Nbs2-Rdg2a) and NBS3-RDG2A (Nbs3-Rdg2a)
A_99_P252466	TSA: Triticum aestivum cultivar Bobwhite isotig06874.flagleaf mRNA sequence [HP616052]	-2.37441	HP616052	61% coverage		HM124452	Hordeum vulgare subsp. vulgare cultivar Thibaut RDG2A (Rdg2) gene, Rdg2-a allele, complete cds; retrotransposon HORPIA2, complete sequence; and NBS2-RDG2A (Nbs2-Rdg2a) and NBS3-RDG2A (Nbs3-Rdg2a)
A_99_P213481	TSA: Triticum aestivum cultivar Bobwhite isotig09905.flagleaf mRNA sequence [HP619107]	5.7644	HP619107	67% coverage		DQ867080	Triticum aestivum tonoplast intrinsic protein (AQP6) mRNA
A_99_P213261	TSA: Triticum aestivum cultivar Bobwhite isotig09907.flagleaf mRNA sequence [HP619109]	2.26155	HP619109	67% coverage		DQ867080	Triticum aestivum tonoplast intrinsic protein (AQP6) mRNA
A_99_P417172	TSA: Triticum aestivum cultivar Bobwhite isotig09907.flagleaf mRNA sequence [HP619109]	5.39525	HP619109	67% coverage		DQ867080	Triticum aestivum tonoplast intrinsic protein (AQP6) mRNA
A_99_P213466	TSA: Triticum aestivum cultivar Bobwhite isotig09907.flagleaf mRNA sequence [HP619109]	6.50344	HP619109	67% coverage		DQ867080	Triticum aestivum tonoplast intrinsic protein (AQP6) mRNA
A_99_P301466	TSA: Triticum aestivum cultivar Bobwhite isotig10283.flagleaf mRNA sequence [HP619487]	-2.96654	HP619487	68% coverage		JX243014	Triticum aestivum CBL-interacting protein kinase 14 (CIPK14) mRNA
A_99_P296986	TSA: Triticum aestivum cultivar Bobwhite isotig12194.flagleaf mRNA sequence [HP621403]	2.14438	HP621403	94% coverage		AK249253	Hordeum vulgare subsp. vulgare cDNA clone: FLbaf24e15, mRNA
A_99_P508447	TSA: Triticum aestivum cultivar Bobwhite isotig12276.flagleaf mRNA sequence [HP621486]	3.66562	HP621486	52% coverage		AB038392	Triticum aestivum WC1 mRNA for cysteine proteinase inhibitor
A_99_P159162	TSA: Triticum aestivum cultivar Bobwhite isotig12505.flagleaf mRNA sequence [HP621716]	2.25864	HP621716	91% coverage		XM_003574217	PREDICTED: Brachypodium distachyon monosaccharide-sensing protein
A_99_P557542	TSA: Triticum aestivum cultivar Bobwhite isotig13456.flagleaf mRNA sequence [HP622668]	3.19259	HP622668	55% coverage		AK250800	Hordeum vulgare subsp. vulgare cDNA clone: FLbaf86d19
A_99_P411867	TSA: Triticum aestivum cultivar Bobwhite isotig14798.flagleaf mRNA sequence [HP624012]	-2.00937	HP624012	96% coverage		XM_003563460	PREDICTED: Brachypodium distachyon eukaryotic initiation factor 4A-like
A_99_P240451	TSA: Triticum aestivum cultivar Bobwhite isotig15175.flagleaf mRNA sequence [HP624393]	2.01114	HP624393	84% coverage		X69915	T.aestivum mRNA for thioredoxine H
A_99_P235196	TSA: Triticum aestivum cultivar Bobwhite isotig15362.flagleaf mRNA sequence [HP624580]	-6.45475	HP624580	97% coverage		TAU86763	Triticum aestivum delta-type tonoplast intrinsic protein mRNA
A_99_P456357	TSA: Triticum aestivum cultivar Bobwhite isotig15362.flagleaf mRNA sequence [HP624580]	-5.68772	HP624580	97% coverage		TAU86763	Triticum aestivum delta-type tonoplast intrinsic protein mRNA
A_99_P232156	TSA: Triticum aestivum cultivar Bobwhite isotig15465.flagleaf mRNA sequence [HP624683]	5.28493	HP624683	87% coverage		XM_003562953	PREDICTED: Brachypodium distachyon thiazole biosynthetic enzyme 1-2, chloroplastic-like
A_99_P208256	TSA: Triticum aestivum cultivar Bobwhite isotig19339.flagleaf mRNA sequence [HP628561]	2.26455	HP628561	62% coverage		XM_003573469PREDICTED: Brachypodium distachyon ubiquitin-conjugating enzyme E2	PREDICTED: Brachypodium distachyon ubiquitin-conjugating enzyme E2
A_99_P548492	TSA: Triticum aestivum cultivar Bobwhite isotig20641.flagleaf mRNA sequence [HP629870]	2.95585	HP629870	no match found
A_99_P208671	TSA: Triticum aestivum cultivar Bobwhite isotig20641.flagleaf mRNA sequence [HP629870]	3.03086	HP629870	no match found
A_99_P210341	TSA: Triticum aestivum cultivar Bobwhite isotig21441.flagleaf mRNA sequence [HP630661]	-9.28763	HP630661	66% coverage		HM539910	Triticum monococcum subsp. aegilopoides isolate D58c hypothetical protein mRNA
A_99_P209941	TSA: Triticum aestivum cultivar Bobwhite isotig21441.flagleaf mRNA sequence [HP630661]	-9.03763	HP630661	66% coverage		HM539910	Triticum monococcum subsp. aegilopoides isolate D58c hypothetical protein mRNA
A_99_P431327	TSA: Triticum aestivum cultivar Bobwhite isotig21441.flagleaf mRNA sequence [HP630661]	-7.87704	HP630661	66% coverage		HM539910	Triticum monococcum subsp. aegilopoides isolate D58c hypothetical protein mRNA
A_99_P210441	TSA: Triticum aestivum cultivar Bobwhite isotig24269.flagleaf mRNA sequence [HP633476]	-3.75661	HP633476	99% coverage		XM_003578513	PREDICTED: Brachypodium distachyon serine/threonine-protein kinase HT1-like
A_99_P265526	TSA: Triticum aestivum cultivar Bobwhite isotig25208.flagleaf mRNA sequence [HP634413]	-2.76177	HP634413	75% coverage		XM_003580851	PREDICTED: Brachypodium distachyon glutamyl-tRNA(Gln) amidotransferase subunit A-like (LOC100846882)
A_99_P307301	TSA: Triticum aestivum cultivar Bobwhite isotig27119.flagleaf mRNA sequence [HP636324]	2.13124	HP636324	85% coverage		XM_003563370	PREDICTED: Brachypodium distachyon glutamate receptor 3.4-like
A_99_P329091	TSA: Triticum aestivum cultivar Bobwhite isotig28069.flagleaf mRNA sequence [HP637274]	-2.17645	HP637274	60% coverage		AK362252	Hordeum vulgare subsp. vulgare mRNA for predicted protein
A_99_P429887	WHE3363_C07_E13ZS Chinese Spring aluminum-stressed root tip cDNA library Triticum aestivum cDNA clone WHE3363_C07_E13, mRNA sequence [BU101149]	-2.09468	BU101049	92% coverage		XM_003558294	PREDICTED: Brachypodium distachyon HVA22-like protein i-like
A_99_P573682	wr1.pk0041.d11 wr1 Triticum aestivum cDNA clone wr1.pk0041.d11 5' end, mRNA sequence [CA604577]	-4.81156	CA604577	81% coverage		L11882	Triticum aestivum protein of unknown function (wali5) mRNA

## Sheet: All 2 fold changes
probe id	Description	fold-change	GeneID	GB#
A_99_P308961	CJ630893 Y.Ogihara unpublished cDNA library Wh_CSEC Triticum aestivum cDNA clone whcs5k10 5', mRNA sequence [CJ630893]	-13.8798	CJ630893	CJ630893
A_99_P153742	CJ921503 Y. Ogihara unpublished cDNA library, whchan Triticum aestivum cDNA clone whchan14l18 5', mRNA sequence [CJ921503]	-2.50158	CJ921503
A_99_P153892	CJ925171 Y. Ogihara unpublished cDNA library, whchan Triticum aestivum cDNA clone whchan26o17 5', mRNA sequence [CJ925171]	2.19671	CJ925171
A_99_P067450	CJ926346 Y. Ogihara unpublished cDNA library, whchan Triticum aestivum cDNA clone whchan2k05 5', mRNA sequence [CJ926346]	-3.08408	CJ926346
A_99_P561297	FGAS000449 Triticum aestivum FGAS: Library 2 Gate 3 Triticum aestivum cDNA, mRNA sequence [DR740502]	2.04292	DR740502
A_99_P615722	FGAS001251 Triticum aestivum FGAS: Library 2 Gate 3 Triticum aestivum cDNA, mRNA sequence [DR741323]	-2.27216	DR741323
A_99_P628821	FGAS013864 Triticum aestivum FGAS: Library 4 Gate 8 Triticum aestivum cDNA, mRNA sequence [CK161298]	-2.73899	CK161298
A_99_P553652	FGAS014461 Triticum aestivum FGAS: Library 4 Gate 8 Triticum aestivum cDNA, mRNA sequence [CK161884]	-9.36408	CK161884	CK161884
A_99_P412202	FGAS014700 Triticum aestivum FGAS: Library 4 Gate 8 Triticum aestivum cDNA, mRNA sequence [CK162115]	7.25884	CK162115
A_99_P225536	FGAS014950 Triticum aestivum FGAS: Library 4 Gate 8 Triticum aestivum cDNA, mRNA sequence [CK162358]	2.55371	CK162358
A_99_P162327	FGAS015686 Triticum aestivum FGAS: Library 4 Gate 8 Triticum aestivum cDNA, mRNA sequence [CK163071]	2.32523	CK163071
A_99_P038944	FGAS018167 Triticum aestivum FGAS: Library 5 GATE 7 Triticum aestivum cDNA, mRNA sequence [CK206568]	-3.3273	CK206568
A_99_P208811	FGAS021749 Triticum aestivum FGAS: Library 5 GATE 7 Triticum aestivum cDNA, mRNA sequence [CK209959]	-2.51232	CK209959
A_99_P534377	FGAS025516 Triticum aestivum FGAS: Library 6 CAP GATE 1 Triticum aestivum cDNA, mRNA sequence [CK213607]	3.00209	CK213607
A_99_P230751	FGAS029656 Triticum aestivum FGAS: Library 6 CAP GATE 1 Triticum aestivum cDNA, mRNA sequence [CK217654]	5.08307	CK217654
A_99_P082665	FGAS029900 Triticum aestivum FGAS: Library 6 CAP GATE 1 Triticum aestivum cDNA, mRNA sequence [CK217898]	-4.01185	CK217898
A_99_P519152	FGAS064555 Triticum aestivum FGAS: Library 2 Gate 3 Triticum aestivum cDNA, mRNA sequence [CV770162]	-6.99581	CV770162	CV770162
A_99_P457092	FGAS064555 Triticum aestivum FGAS: Library 2 Gate 3 Triticum aestivum cDNA, mRNA sequence [CV770162]	-5.98245	CV770162	CV770162
A_99_P543167	FGAS064555 Triticum aestivum FGAS: Library 2 Gate 3 Triticum aestivum cDNA, mRNA sequence [CV770162]	-5.85161	CV770162	CV770162
A_99_P236396	FGAS064555 Triticum aestivum FGAS: Library 2 Gate 3 Triticum aestivum cDNA, mRNA sequence [CV770162]	-5.00666	CV770162
A_99_P503567	FGAS072445 Triticum aestivum FGAS: Library 2 Gate 3 Triticum aestivum cDNA, mRNA sequence [CV778037]	6.89615	CV778037
A_99_P421437	FGAS072612 Triticum aestivum FGAS: Library 2 Gate 3 Triticum aestivum cDNA, mRNA sequence [CV778204]	3.05445	CV778204
A_99_P040184	FGAS077174 Triticum aestivum FGAS: Library 2 Gate 3 Triticum aestivum cDNA, mRNA sequence [CV782761]	3.98544	CV782761
A_99_P027264	FGAS080999 Triticum aestivum FGAS: Library 3 Gate 6 Triticum aestivum cDNA, mRNA sequence [DR735329]	-2.16506	DR735329
A_99_P086830	FGAS081097 Triticum aestivum FGAS: Library 3 Gate 6 Triticum aestivum cDNA, mRNA sequence [DR735427]	-2.04954	DR735427
A_99_P093750	FGAS083158 Triticum aestivum FGAS: Library 6 CAP GATE 1 Triticum aestivum cDNA, mRNA sequence [DR737941]	2.36695	DR737941
A_99_P429232	FGAS084351 Triticum aestivum FGAS: Library 6 CAP GATE 1 Triticum aestivum cDNA, mRNA sequence [DR739134]	2.39682	DR739134
A_99_P501632	G468.001O13F010509 G468 Triticum aestivum cDNA clone G468001O13, mRNA sequence [CD904886]	2.99408	CD904886
A_99_P146182	GR45.115G09F010515 GR45 Triticum aestivum cDNA clone GR45115G09, mRNA sequence [CD931736]	-2.3072	CD931736
A_99_P469557	KUCD01_11_F07_T3 WSWR cDNA library Triticum aestivum cDNA, mRNA sequence [DN829463]	-6.58169	DN829463	DN829463
A_99_P630151	KUCD01_13_D04_T3 WSWR cDNA library Triticum aestivum cDNA, mRNA sequence [DN949124]	4.09349	DN949124
A_99_P215301	KUCD01_13_F12_T3 WSWR cDNA library Triticum aestivum cDNA, mRNA sequence [DN949156]	-2.54502	DN949156
A_99_P410897	Rep: 22 kDa drought-inducible protein - Saccharum hybrid cultivar, partial (76%) [TC372962]	2.36194	TC372962
A_99_P222071	Rep: 22 kDa drought-inducible protein - Saccharum hybrid cultivar, partial (76%) [TC372962]	2.7444	TC372962
A_99_P410877	Rep: ABA-responsive protein-like - Oryza sativa subsp. japonica (Rice), complete [TC453173]	-2.25373	TC453173
A_99_P371807	Rep: ABA-responsive protein-like - Oryza sativa subsp. japonica (Rice), complete [TC453173]	-2.11353	TC453173
A_99_P306841	Rep: Acyl-coenzyme A oxidase 2, peroxisomal precursor - Arabidopsis thaliana (Mouse-ear cress), partial (24%) [TC380507]	-2.47908	TC380507
A_99_P055475	Rep: Alkaline alpha galactosidase 2 - Zea mays (Maize), partial (11%) [TC459102]	-17.9436	TC459102	CA658521
A_99_P567977	Rep: Alkaline alpha galactosidase 2 - Zea mays (Maize), partial (11%) [TC459102]	-13.4157	TC459102	CA658521
A_99_P447687	Rep: Alkaline alpha-galactosidase - Oryza sativa subsp. japonica (Rice), partial (18%) [TC402135]	-2.36745	TC402135
A_99_P234116	Rep: Aquaporin PIP1 - Triticum aestivum (Wheat), partial (51%) [TC404048]	2.33315	TC404048
A_99_P559427	Rep: Aquaporin PIP1 - Triticum aestivum (Wheat), partial (74%) [TC389551]	2.01542	TC389551
A_99_P450787	Rep: Aquaporin Z, water channel protein - Streptococcus gordonii str. Challis substr. CH1, partial (9%) [TC443730]	-6.17233	TC443730	CJ959260
A_99_P420862	Rep: ARF GAP-like zinc finger-containing protein-like - Oryza sativa subsp. japonica (Rice), partial (6%) [TC461157]	-2.0034	TC461157
A_99_P169904	Rep: Beta subunit 2 of SnRK1 - Oryza sativa subsp. japonica (Rice), partial (66%) [TC392857]	-2.02525	TC392857
A_99_P307146	Rep: Beta-amylase PCT-BMYI - Solanum tuberosum (Potato), partial (38%) [TC432151]	-2.8537	TC432151
A_99_P433432	Rep: Beta-D-glucan exohydrolase isoenzyme ExoI - Hordeum vulgare var. distichum (Two-rowed barley), partial (22%) [TC391257]	-2.31689	TC391257
A_99_P270386	Rep: beta-galactosidase - Entamoeba histolytica HM-1:IMSS, partial (17%) [TC450414]	-4.94821	TC450414
A_99_P436487	Rep: Bowman-Birk type bran trypsin inhibitor precursor - Oryza sativa subsp. indica (Rice), partial (11%) [TC426540]	-5.45451	TC426540
A_99_P417232	Rep: Brain protein 44-like - Oryza sativa subsp. japonica (Rice), partial (74%) [TC384915]	-2.94055	TC384915
A_99_P329743	Rep: Branched-chain amino acid aminotransferase - Hordeum vulgare (Barley), partial (24%) [TC397090]	-2.39927	TC397090
A_99_P418032	Rep: Bundle sheath cell specific protein 1 - Zea mays (Maize), partial (44%) [TC379026]	5.15748	TC379026
A_99_P418962	Rep: Bundle sheath cell specific protein 1 - Zea mays (Maize), partial (49%) [TC379842]	8.15244	TC379842
A_99_P483237	Rep: Bundle sheath cell specific protein 1 - Zea mays (Maize), partial (53%) [TC377123]	6.07199	TC377123
A_99_P415812	Rep: Bundle sheath cell specific protein 1 - Zea mays (Maize), partial (53%) [TC377123]	6.85357	TC377123
A_99_P464282	Rep: Bundle sheath cell specific protein 1 - Zea mays (Maize), partial (53%) [TC413275]	6.85577	TC413275
A_99_P218226	Rep: Chemotaxis protein CheA - Vibrio cholerae 1587, partial (3%) [TC424585]	4.51151	TC424585
A_99_P510787	Rep: Chromosome chr1 scaffold_46, whole genome shotgun sequence - Vitis vinifera (Grape), partial (25%) [TC436406]	-4.80809	TC436406
A_99_P511557	Rep: Chromosome chr1 scaffold_46, whole genome shotgun sequence - Vitis vinifera (Grape), partial (26%) [TC436749]	-3.69399	TC436749
A_99_P425517	Rep: Chromosome chr1 scaffold_46, whole genome shotgun sequence - Vitis vinifera (Grape), partial (95%) [TC405153]	-4.39839	TC405153
A_99_P265771	Rep: Chromosome chr11 scaffold_56, whole genome shotgun sequence - Vitis vinifera (Grape), partial (50%) [TC424744]	-5.94632	TC424744	CK204520
A_99_P257091	Rep: Chromosome chr14 scaffold_128, whole genome shotgun sequence - Vitis vinifera (Grape), partial (39%) [TC382170]	-4.56574	TC382170
A_99_P261026	Rep: Chromosome chr14 scaffold_9, whole genome shotgun sequence - Vitis vinifera (Grape), partial (66%) [TC410236]	-3.75452	TC410236
A_99_P200536	Rep: Chromosome chr16 scaffold_10, whole genome shotgun sequence - Vitis vinifera (Grape), partial (14%) [TC421510]	3.59666	TC421510
A_99_P478852	Rep: Chromosome chr16 scaffold_10, whole genome shotgun sequence - Vitis vinifera (Grape), partial (14%) [TC421510]	3.85031	TC421510
A_99_P274051	Rep: Chromosome chr17 scaffold_16, whole genome shotgun sequence - Vitis vinifera (Grape), partial (93%) [TC400387]	-2.7021	TC400387
A_99_P502927	Rep: Chromosome chr18 scaffold_1, whole genome shotgun sequence - Vitis vinifera (Grape), partial (16%) [TC432985]	-2.86308	TC432985
A_99_P353911	Rep: Chromosome chr18 scaffold_1, whole genome shotgun sequence - Vitis vinifera (Grape), partial (45%) [TC371937]	-3.87707	TC371937
A_99_P347626	Rep: Chromosome chr18 scaffold_1, whole genome shotgun sequence - Vitis vinifera (Grape), partial (80%) [TC393371]	-3.09377	AY040246
A_99_P226386	Rep: Chromosome chr19 scaffold_66, whole genome shotgun sequence - Vitis vinifera (Grape), partial (38%) [TC395277]	-2.00013	TC395277
A_99_P249836	Rep: Chromosome chr2 scaffold_140, whole genome shotgun sequence - Vitis vinifera (Grape), partial (49%) [TC392719]	-1.9957	TC392719
A_99_P469367	Rep: Chromosome chr3 scaffold_8, whole genome shotgun sequence - Vitis vinifera (Grape), partial (12%) [TC416198]	-2.95595	TC416198
A_99_P209706	Rep: Chromosome chr5 scaffold_58, whole genome shotgun sequence - Vitis vinifera (Grape), partial (70%) [TC414111]	-5.66964	TC414111
A_99_P535777	Rep: Chromosome chr5 scaffold_58, whole genome shotgun sequence - Vitis vinifera (Grape), partial (70%) [TC414111]	-2.03459	TC414111
A_99_P252251	Rep: Chromosome chr7 scaffold_20, whole genome shotgun sequence - Vitis vinifera (Grape), partial (13%) [TC442388]	-3.47655	TC387886
A_99_P134595	Rep: Chromosome chr7 scaffold_31, whole genome shotgun sequence - Vitis vinifera (Grape), partial (16%) [TC374833]	-2.37596	TC374833
A_99_P428707	Rep: Chromosome undetermined scaffold_226, whole genome shotgun sequence - Vitis vinifera (Grape), partial (8%) [TC387418]	-2.32895	TC387418
A_99_P522127	Rep: Chromosome undetermined scaffold_376, whole genome shotgun sequence - Vitis vinifera (Grape), partial (53%) [TC441346]	-2.18489	TC441346
A_99_P484747	Rep: CI2C - Hordeum vulgare (Barley), partial (78%) [TC424580]	-5.5326	TC424580
A_99_P443907	Rep: Cobalamin-independent methionine synthase - Triticum monococcum (Einkorn wheat) (Small spelt), partial (64%) [TC399314]	2.26997	TC399314
A_99_P410467	Rep: COG0642: Signal transduction histidine kinase - Nostoc punctiforme PCC 73102, partial (3%) [TC372569]	-6.45075	TC372569	CJ942493
A_99_P237546	Rep: CONSTANS-like protein - Hordeum vulgare var. distichum (Two-rowed barley), partial (83%) [TC408507]	2.47206	TC408507
A_99_P227821	Rep: Copper P1B-ATPase - Glycine max (Soybean), partial (11%) [TC458058]	4.89132	TC458058
A_99_P496532	Rep: Dehydroascorbate reductase - Triticum aestivum (Wheat), partial (51%) [TC430195]	2.15176	TC430195
A_99_P517007	Rep: Dip protein - Zea mays (Maize), partial (19%) [TC439281]	3.68868	TC439281
A_99_P215601	Rep: Exoglucanase precursor - Zea mays (Maize), partial (5%) [TC437554]	-2.0977	TC437554
A_99_P325666	Rep: Expansin-like A2 precursor - Oryza sativa subsp. japonica (Rice), partial (67%) [TC403428]	-2.13877	TC403428
A_99_P270391	Rep: Expressed protein - Arabidopsis thaliana (Mouse-ear cress), partial (18%) [TC391735]	-3.9381	TC391735
A_99_P457477	Rep: Expressed protein - Oryza sativa subsp. japonica (Rice), partial (18%) [TC385104]	-2.0813	TC385104
A_99_P242056	Rep: Expressed protein - Oryza sativa subsp. japonica (Rice), partial (24%) [TC409015]	2.8803	TC409015
A_99_P518442	Rep: Expressed protein - Oryza sativa subsp. japonica (Rice), partial (26%) [TC439897]	3.92466	TC439897
A_99_P353296	Rep: Expressed protein - Oryza sativa subsp. japonica (Rice), partial (30%) [TC447394]	-2.26242	TC447394
A_99_P501312	Rep: Expressed protein - Oryza sativa subsp. japonica (Rice), partial (43%) [TC432289]	-2.35734	TC432289
A_99_P183657	Rep: Extensin like protein - Populus nigra (Lombardy poplar), partial (70%) [TC410060]	-2.38007	TC410060
A_99_P334786	Rep: F-box protein-like - Oryza sativa subsp. japonica (Rice), partial (44%) [TC437514]	-2.0363	TC437514
A_99_P485072	Rep: Ferritin - Triticum aestivum (Wheat), partial (46%) [TC424752]	-2.62114	TC424752
A_99_P443532	Rep: Fructose-1,6-bisphosphatase 2 - Oryza sativa subsp. japonica (Rice), partial (58%) [TC419467]	-6.41665	TC419467	CJ899106, CJ893112
A_99_P214941	Rep: Fructose-bisphosphate aldolase - Pandanus amaryllifolius, partial (35%) [TC395904]	-2.73342	TC395904
A_99_P306196	Rep: G protein beta WD-40 - Chlamydomonas reinhardtii, partial (6%) [TC439743]	-2.5799	TC439743
A_99_P529357	Rep: GDA2 protein - Pisum sativum (Garden pea), partial (42%) [TC436043]	-2.32869	TC436043
A_99_P543657	Rep: Glycine/proline-rich protein - Arabidopsis thaliana (Mouse-ear cress), partial (19%) [TC393988]	2.45347	TC393988
A_99_P332866	Rep: Glycosyltransferase - Triticum aestivum (Wheat), partial (9%) [TC453561]	-2.21196	TC453561
A_99_P409667	Rep: Hexokinase-7 - Oryza sativa subsp. japonica (Rice), partial (62%) [TC371737]	-2.55161	TC371737
A_99_P207336	Rep: IPS1 riboregulator - Lolium multiflorum (Italian ryegrass) (Lolium perenne subsp.multiflorum), partial (46%) [TC404244]	2.49829	TC404244
A_99_P274196	Rep: KRMP-9 - Pinctada margaritifera, partial (24%) [TC414609]	2.98082	TC414609
A_99_P449637	Rep: L-allo-threonine aldolase-related protein - Solanum tuberosum (Potato), partial (18%) [TC403445]	-5.8172	TC403445	CJ701840, CJ596010
A_99_P489987	Rep: LigA - Methylobacterium sp. 4-46, partial (6%) [TC427177]	2.64853	TC427177
A_99_P338766	Rep: Lipoxygenase - Actinidia deliciosa (Kiwi), partial (9%) [TC425850]	2.04442	TC425850
A_99_P178926	Rep: Lipoxygenase - Actinidia deliciosa (Kiwi), partial (9%) [TC425850]	8.47191	TC425850
A_99_P155262	Rep: Lipoxygenase - Zea mays (Maize), partial (5%) [TC416447]	9.74689	TC416447
A_99_P301596	Rep: Low temperature induced protein - Hordeum vulgare (Barley), complete [TC415070]	-2.19414	TC415070
A_99_P295616	Rep: Low temperature induced protein - Hordeum vulgare (Barley), complete [TC426242]	-3.36334	TC426242
A_99_P459967	Rep: Low temperature induced protein - Hordeum vulgare (Barley), partial (34%) [TC410528]	-3.85298	TC410528
A_99_P294836	Rep: M355 - Lilium longiflorum (Trumpet lily), partial (34%) [TC380786]	-2.14917	TC380786
A_99_P063967	Rep: Maturase K - Triticum aestivum (Wheat), complete [TC368642]	2.15487	TC368642
A_99_P484992	Rep: Mei2-like protein - Hordeum vulgare var. distichum (Two-rowed barley), partial (6%) [TC401699]	2.04313	TC401699
A_99_P175934	Rep: Membrane protein-like - Burkholderia ambifaria MC40-6, partial (8%) [TC433997]	-2.434	TC433997
A_99_P236957	Rep: Membrane related protein - Oryza sativa subsp. japonica (Rice), partial (26%) [TC395530]	-3.43028	TC395530
A_99_P446552	Rep: Metallothionein-like protein type 3 - Hordeum vulgare var. distichum (Two-rowed barley), complete [TC401261]	3.85182	TC401261
A_99_P446677	Rep: Metallothionein-like protein type 3 - Hordeum vulgare var. distichum (Two-rowed barley), complete [TC401354]	3.19656	TC401354
A_99_P448997	Rep: Metallothionein-like protein type 3 - Hordeum vulgare var. distichum (Two-rowed barley), complete [TC402984]	3.35238	TC402984
A_99_P166249	Rep: Metallothionein-like protein type 3 - Hordeum vulgare var. distichum (Two-rowed barley), partial (95%) [TC395998]	4.63636	TC395998
A_99_P230766	Rep: Metallothioneine type2 - Hordeum vulgare var. distichum (Two-rowed barley), complete [TC410629]	4.15313	TC410629
A_99_P464327	Rep: Metallothioneine type2 - Hordeum vulgare var. distichum (Two-rowed barley), complete [TC413286]	3.85702	TC413286
A_99_P252456	Rep: Methylmalonate semialdehyde dehydrogenase - Triticum aestivum (Wheat), partial (13%) [TC398763]	-2.21421	TC398763
A_99_P203946	Rep: Monosaccharide transport protein 1 - Zea mays (Maize), partial (96%) [TC390754]	-2.08671	TC390754
A_99_P557882	Rep: Monosaccharide transporter 6 - Oryza sativa subsp. japonica (Rice), partial (8%) [TC455223]	-2.07	TC455223
A_99_P487897	Rep: Myb-like DNA-binding domain, SHAQKYF class family protein, expressed - Oryza sativa subsp. japonica (Rice), partial (26%) [TC426165]	2.171	TC426165
A_99_P258266	Rep: Nicotianamine sythase 3 - Triticum monococcum (Einkorn wheat) (Small spelt), partial (70%) [TC396897]	2.62465	TC396897
A_99_P258256	Rep: Nicotianamine sythase 3 - Triticum monococcum (Einkorn wheat) (Small spelt), partial (70%) [TC396897]	3.17566	TC396897
A_99_P446497	Rep: Nicotianamine sythase 3 - Triticum monococcum (Einkorn wheat) (Small spelt), partial (70%) [TC401241]	3.55136	TC401241
A_99_P258261	Rep: Nicotianamine sythase 3 - Triticum monococcum (Einkorn wheat) (Small spelt), partial (85%) [TC394910]	3.12927	TC394910
A_99_P438097	Rep: Nicotianamine sythase 3 - Triticum monococcum (Einkorn wheat) (Small spelt), partial (85%) [TC394910]	4.08093	TC394910
A_99_P307881	Rep: Nodulin-like protein - Oryza sativa subsp. japonica (Rice), partial (46%) [TC379148]	2.32834	TC379148
A_99_P307876	Rep: Nodulin-like protein - Oryza sativa subsp. japonica (Rice), partial (87%) [TC380953]	2.97934	TC380953
A_99_P427502	Rep: Non-specific lipid transfer protein 1 precursor - Triticum aestivum (Wheat), partial (95%) [TC386576]	2.16637	TC386576
A_99_P288086	Rep: Os01g0170600 protein - Oryza sativa subsp. japonica (Rice), partial (87%) [TC408822]	2.9151	TC408822
A_99_P427447	Rep: Os02g0722700 protein - Oryza sativa subsp. japonica (Rice), complete [TC386535]	-2.47752	TC386535
A_99_P364136	Rep: Os03g0133300 protein - Oryza sativa subsp. japonica (Rice), partial (18%) [TC411199]	-2.87383	TC411199
A_99_P417117	Rep: Os03g0133300 protein - Oryza sativa subsp. japonica (Rice), partial (63%) [TC378224]	-6.31463	TC378224	CJ890870
A_99_P212271	Rep: Os03g0388900 protein - Oryza sativa subsp. japonica (Rice), partial (23%) [TC378098]	2.34573	TC378098
A_99_P218781	Rep: Os04g0549600 protein - Oryza sativa subsp. japonica (Rice), partial (17%) [TC386055]	-2.50201	TC386055
A_99_P418567	Rep: Os04g0636800 protein - Oryza sativa subsp. japonica (Rice), partial (56%) [TC379489]	2.06036	TC379489
A_99_P247601	Rep: Os04g0636800 protein - Oryza sativa subsp. japonica (Rice), partial (64%) [TC372007]	2.1965	TC372007
A_99_P260256	Rep: Os05g0595300 protein - Oryza sativa subsp. japonica (Rice), partial (19%) [TC399273]	2.099	TC399273
A_99_P260276	Rep: Os05g0595300 protein - Oryza sativa subsp. japonica (Rice), partial (21%) [TC443262]	2.20504	TC443262
A_99_P227666	Rep: Os07g0683600 protein - Oryza sativa subsp. japonica (Rice), partial (32%) [TC377710]	10.3372	TC377710
A_99_P449042	Rep: Os08g0424200 protein - Oryza sativa subsp. japonica (Rice), partial (28%) [TC403009]	-2.43455	TC403009
A_99_P284226	Rep: Os08g0424200 protein - Oryza sativa subsp. japonica (Rice), partial (77%) [TC381884]	-2.69487	TC381884
A_99_P558527	Rep: Os09g0248900 protein - Oryza sativa subsp. japonica (Rice), partial (35%) [TC455455]	2.12863	TC455455
A_99_P340636	Rep: Os10g0331600 protein - Oryza sativa subsp. japonica (Rice), partial (29%) [TC384686]	-2.74785	TC384686
A_99_P279456	Rep: Os10g0515400 protein - Oryza sativa subsp. japonica (Rice), partial (50%) [TC408978]	-2.31823	TC408978
A_99_P485532	Rep: Os12g0428000 protein - Oryza sativa subsp. japonica (Rice), partial (40%) [TC424974]	-3.01457	TC424974
A_99_P425987	Rep: Os12g0428000 protein - Oryza sativa subsp. japonica (Rice), partial (59%) [TC385458]	-2.17807	TC385458
A_99_P446092	Rep: Os12g0428000 protein - Oryza sativa subsp. japonica (Rice), partial (65%) [TC400964]	-3.22708	TC400964
A_99_P227756	Rep: Osr40g2 protein - Oryza sativa (Rice), partial (50%) [TC404112]	10.7116	TC404112
A_99_P436002	Rep: Phosphoenolpyruvate carboxykinase - Zoysia japonica, partial (19%) [TC393338]	2.99477	TC393338
A_99_P260391	Rep: Phosphoenolpyruvate carboxykinase - Zoysia japonica, partial (19%) [TC393338]	3.2387	TC393338
A_99_P223616	Rep: Phosphoethanolamine methyltransferase - Triticum aestivum (Wheat), partial (15%) [TC402731]	8.22189	TC402731
A_99_P272921	Rep: Precorrin-6x reductase - Synechococcus sp. (strain RCC307), partial (5%) [TC444672]	3.81026	TC444672
A_99_P274961	Rep: Predicted protein - Coccidioides immitis, partial (28%) [TC397151]	2.49627	TC397151
A_99_P478347	Rep: Predicted protein - Physcomitrella patens subsp. patens, partial (40%) [TC458358]	-2.16892	TC458358
A_99_P235201	Rep: Predicted protein - Physcomitrella patens subsp. patens, partial (40%) [TC458358]	-2.0812	TC458358
A_99_P281061	Rep: Predicted protein - Physcomitrella patens subsp. patens, partial (48%) [TC411255]	-2.2912	TC411255
A_99_P271941	Rep: Proline transporter - Hordeum vulgare (Barley), partial (33%) [TC431046]	2.46701	TC431046
A_99_P417472	Rep: Protein DEHYDRATION-INDUCED 19 - Oryza sativa subsp. japonica (Rice), partial (69%) [TC378511]	-2.10085	TC378511
A_99_P392027	Rep: Pseudo-response regulator - Triticum aestivum (Wheat), partial (25%) [TC406080]	2.35348	TC406080
A_99_P447182	Rep: RISBZ4 - Oryza sativa subsp. japonica (Rice), partial (32%) [TC401685]	-8.70035	TC401685	CJ905876, cj917444
A_99_P152847	Rep: Short chain alcohol dehydrogenase-like - Arabidopsis thaliana (Mouse-ear cress), partial (25%) [TC422042]	-2.71287	TC422042
A_99_P196786	Rep: Soluble inorganic pyrophosphatase - Papaver rhoeas, partial (83%) [TC437283]	-2.13085	TC437283
A_99_P231241	Rep: Sterol desaturase family protein, expressed - Oryza sativa subsp. japonica (Rice), partial (97%) [TC402265]	2.29986	TC402265
A_99_P509062	Rep: Subtilisin-chymotrypsin inhibitor 2 - Hordeum vulgare (Barley), partial (74%) [TC435645]	-12.9283	TC435645	CN008477
A_99_P504292	Rep: Sugar-starvation induced protein - Zea mays (Maize), partial (25%) [TC433586]	-6.69116	TC433586	CK194471
A_99_P268651	Rep: Sugar-starvation induced protein - Zea mays (Maize), partial (69%) [TC423181]	-3.70245	TC423181
A_99_P486572	Rep: Sulfoquinovosyldiacylglycerol synthase type 2 - Vigna unguiculata (Cowpea), partial (17%) [TC425494]	2.21474	TC425494
A_99_P277361	Rep: Temperature-induced lipocalin-2 - Triticum aestivum (Wheat), complete [TC428261]	-2.09684	TC428261
A_99_P509202	Rep: Thaumatin-like protein TLP4 - Hordeum vulgare (Barley), partial (66%) [TC413450]	-4.17497	TC413450
A_99_P418782	Rep: Thiazole biosynthetic enzyme 1-2, chloroplast precursor - Zea mays (Maize), partial (51%) [TC379890]	2.89409	TC379890
A_99_P427382	Rep: Thiazole biosynthetic enzyme 1-2, chloroplast precursor - Zea mays (Maize), partial (58%) [TC386490]	2.41587	TC386490
A_99_P420907	Rep: Thiazole biosynthetic enzyme 1-2, chloroplast precursor - Zea mays (Maize), partial (69%) [TC381403]	3.1652	TC381403
A_99_P208711	Rep: Thioredoxin - uncultured archaeon GZfos19C8, partial (12%) [TC390076]	2.23823	TC390076
A_99_P208936	Rep: Thioredoxin - uncultured archaeon GZfos19C8, partial (12%) [TC390076]	2.62337	TC390076
A_99_P208796	Rep: Thioredoxin h - Pisum sativum (Garden pea), partial (26%) [TC375212]	2.40156	TC375212
A_99_P457587	Rep: Tonoplast intrinsic protein - Triticum aestivum (Wheat), partial (43%) [TC408858]	2.27455	TC408858
A_99_P435752	Rep: Tonoplast intrinsic protein - Triticum aestivum (Wheat), partial (54%) [TC393130]	6.67184	TC393130
A_99_P213271	Rep: Tonoplast intrinsic protein - Triticum aestivum (Wheat), partial (60%) [TC413575]	3.75474	TC413575
A_99_P417162	Rep: Ubiquitin carrier protein - Triticum turgidum subsp. durum (durum wheat), complete [TC378238]	-2.31966	TC448065
A_99_P243066	Rep: Ubiquitin carrier protein - Triticum turgidum subsp. durum (durum wheat), complete [TC414254]	-2.28734	TC414254
A_99_P274951	Rep: UMP synthase - Zea mays (Maize), partial (29%) [TC387886]	-3.61923	TC387886
A_99_P297201	Rep: UPF0391 membrane protein msr4317 - Rhizobium loti (Mesorhizobium loti), partial (30%) [TC437315]	3.79153	TC437315
A_99_P204666	Rep: Wali3 protein - Triticum aestivum (Wheat), complete [TC403041]	-2.49669	TC403041
A_99_P484557	Rep: Wali3 protein - Triticum aestivum (Wheat), partial (81%) [TC412240]	-5.94155	TC412240	CJ542874
A_99_P462667	Rep: Wali3 protein - Triticum aestivum (Wheat), partial (81%) [TC412240]	-5.93268	TC412240	CJ542874
A_99_P236451	Rep: Wali5 protein - Triticum aestivum (Wheat), complete [TC411652]	-2.02487	TC411652
A_99_P265761	Rep: Xyloglucan endotransglycosylase - Musa acuminata (Banana), partial (21%) [TC421586]	-7.47491	TC421586	BE429980
A_99_P444632	Rep: Zinc finger A20 and AN1 domain-containing stress-associated protein 8 - Oryza sativa subsp. indica (Rice), partial (87%) [TC448065]	-2.32018	TC436043
A_99_P038244	T.aestivum mRNA for a proline-rich protein [X52472]	2.02645	X52472
A_99_P201426	Triticum aestivum (wali6) mRNA, complete cds [L28009]	-6.16088	L28009	L28009
A_99_P164862	Triticum aestivum (wali6) mRNA, complete cds [L28009]	-4.46816	L28009
A_99_P533842	Triticum aestivum (wali6) mRNA, complete cds [L28009]	-4.40211	L28009
A_99_P556772	Triticum aestivum (wali6) mRNA, complete cds [L28009]	-3.37277	L28009
A_99_P637271	Triticum aestivum 4-hydroxyphenylpyruvate dioxygenase mRNA, complete cds [DQ139267]	-3.24943	DQ139267
A_99_P133905	Triticum aestivum 6-SFT mRNA for sucrose:fructan 6-fructosyltransferase, complete cds [AB029887]	2.3878	AB029887
A_99_P306511	Triticum aestivum cDNA, clone: SET1_B19, cultivar: Chinese Spring [AK333802]	2.09436	AK333802
A_99_P226576	Triticum aestivum cDNA, clone: SET1_E11, cultivar: Chinese Spring [AK330181]	2.30833	AK330181
A_99_P417947	Triticum aestivum cDNA, clone: SET1_E11, cultivar: Chinese Spring [AK330181]	2.49892	AK330181
A_99_P129965	Triticum aestivum cDNA, clone: SET1_G13, cultivar: Chinese Spring [AK330725]	3.01339	AK330725
A_99_P191842	Triticum aestivum cDNA, clone: SET4_G01, cultivar: Chinese Spring [AK330405]	-2.01208	AK330405
A_99_P274866	Triticum aestivum cDNA, clone: SET5_A09, cultivar: Chinese Spring [AK330672]	-2.17721	AK330672
A_99_P261006	Triticum aestivum cDNA, clone: WT002_B03, cultivar: Chinese Spring [AK331666]	-4.60334	AK331666
A_99_P261016	Triticum aestivum cDNA, clone: WT002_B03, cultivar: Chinese Spring [AK331666]	-4.2135	AK331666
A_99_P214036	Triticum aestivum cDNA, clone: WT002_B19, cultivar: Chinese Spring [AK331684]	-2.01229	AK331684
A_99_P465917	Triticum aestivum cDNA, clone: WT002_L17, cultivar: Chinese Spring [AK331934]	2.3469	AK331934
A_99_P202176	Triticum aestivum cDNA, clone: WT002_N24, cultivar: Chinese Spring [AK331990]	-2.12397	AK331990
A_99_P246876	Triticum aestivum cDNA, clone: WT003_D14, cultivar: Chinese Spring [AK332131]	-2.45708	AK332131
A_99_P173004	Triticum aestivum cDNA, clone: WT003_D14, cultivar: Chinese Spring [AK332131]	-2.30679	AK332131
A_99_P246906	Triticum aestivum cDNA, clone: WT003_D14, cultivar: Chinese Spring [AK332131]	-2.18952	AK332131
A_99_P253191	Triticum aestivum cDNA, clone: WT003_G21, cultivar: Chinese Spring [AK332212]	-2.55641	AK332212
A_99_P557142	Triticum aestivum cDNA, clone: WT003_I14, cultivar: Chinese Spring [AK332255]	2.2866	AK332255
A_99_P465642	Triticum aestivum cDNA, clone: WT003_L17, cultivar: Chinese Spring [AK332332]	2.11574	AK332332
A_99_P223466	Triticum aestivum cDNA, clone: WT003_L17, cultivar: Chinese Spring [AK332332]	4.22842	AK332332
A_99_P223461	Triticum aestivum cDNA, clone: WT003_L17, cultivar: Chinese Spring [AK332332]	5.74112	AK332332
A_99_P074205	Triticum aestivum cDNA, clone: WT003_L17, cultivar: Chinese Spring [AK332332]	7.32801	AK332332
A_99_P223481	Triticum aestivum cDNA, clone: WT003_L17, cultivar: Chinese Spring [AK332332]	8.94593	AK332332
A_99_P270831	Triticum aestivum cDNA, clone: WT004_D07, cultivar: Chinese Spring [AK332528]	-2.17055	AK332528
A_99_P202086	Triticum aestivum cDNA, clone: WT004_D13, cultivar: Chinese Spring [AK332533]	-2.09218	AK332533
A_99_P198031	Triticum aestivum cDNA, clone: WT004_D13, cultivar: Chinese Spring [AK332533]	-2.03503	AK332533
A_99_P198006	Triticum aestivum cDNA, clone: WT004_D13, cultivar: Chinese Spring [AK332533]	-2.00681	AK332533
A_99_P227766	Triticum aestivum cDNA, clone: WT005_D09, cultivar: Chinese Spring [AK332922]	10.1312	AK332922
A_99_P232456	Triticum aestivum cDNA, clone: WT005_J19, cultivar: Chinese Spring [AK333086]	-2.50772	AK333086
A_99_P416872	Triticum aestivum cDNA, clone: WT005_M10, cultivar: Chinese Spring [AK333153]	-2.27354	AK333153
A_99_P257741	Triticum aestivum cDNA, clone: WT006_F03, cultivar: Chinese Spring [AK333375]	2.12003	AK333375
A_99_P305361	Triticum aestivum cDNA, clone: WT007_D11, cultivar: Chinese Spring [AK331323]	1.99662	AK331323
A_99_P290116	Triticum aestivum cDNA, clone: WT007_G01, cultivar: Chinese Spring [AK331389]	2.4055	AK331389
A_99_P499332	Triticum aestivum cDNA, clone: WT007_H19, cultivar: Chinese Spring [AK331433]	-2.44978	AK331433
A_99_P227391	Triticum aestivum cDNA, clone: WT010_L09, cultivar: Chinese Spring [AK334686]	-2.91259	AK334686
A_99_P503977	Triticum aestivum cDNA, clone: WT011_O14, cultivar: Chinese Spring [AK335043]	-16.4872	AK334043	AK334043
A_99_P396982	Triticum aestivum cDNA, clone: WT012_B04, cultivar: Chinese Spring [AK335100]	-2.1543	AK335100
A_99_P138590	Triticum aestivum cDNA, clone: WT012_P10, cultivar: Chinese Spring [AK335462]	2.57422	AK335462
A_99_P433587	Triticum aestivum cDNA, clone: WT013_O03, cultivar: Chinese Spring [AK335831]	-2.06718	AK335831
A_99_P199036	Triticum aestivum clone wdk1c.pk014.c11:fis, full insert mRNA sequence [BT008969]	2.99812	BT008969
A_99_P004926	Triticum aestivum clone wlk1.pk0018.d4:fis, full insert mRNA sequence [BT009245]	-16.9688	BT009245	BT009245
A_99_P211426	Triticum aestivum clone wlk1.pk0018.d4:fis, full insert mRNA sequence [BT009245]	-12.5492	BT009245	BT009245
A_99_P416053	Triticum aestivum clone wlk1.pk0018.d4:fis, full insert mRNA sequence [BT009245]	-4.20956	BT009245
A_99_P134475	Triticum aestivum clone wlm1.pk0017.b7:fis, full insert mRNA sequence [BT009306]	-2.17368	BT009306
A_99_P073995	Triticum aestivum clone wlm4.pk0002.c12:fis, full insert mRNA sequence [BT009333]	-8.58929	BT009333	BT009333
A_99_P133620	Triticum aestivum clone wlmk4.pk0006.c8:fis, full insert mRNA sequence [BT009436]	-2.2543	BT009436
A_99_P648021	Triticum aestivum cold acclimation protein WCOR825 (Wcor825) mRNA, partial cds [U73215]	2.24463	U73215
A_99_P577232	Triticum aestivum mRNA for 4-hydroxyphenylpyruvate dioxygenase (hppd gene), cultivar CPAN 1676 [AM084898]	-3.13094	AM084898
A_99_P171414	Triticum aestivum mRNA for peroxidase precursor (prx gene), cultivar Cheyenne [AJ878510]	-2.02303	AJ878510
A_99_P460697	Triticum aestivum Na+ [AY040246]	-3.09828	AAY040246
A_99_P162707	Triticum aestivum Na+ [AY040246]	-2.579	AY040246
A_99_P646401	Triticum aestivum plasma membrane intrinsic protein (AQP1) mRNA, complete cds [DQ867075]	2.15873	DQ867075
A_99_P624287	Triticum aestivum plasma membrane intrinsic protein (AQP1) mRNA, complete cds [DQ867075]	2.35101	DQ867075
A_99_P002716	Triticum aestivum S-adenosyl-L-homocysteine hydrolase (SH6.2) mRNA, complete cds [L11872]	2.36734	L11872
A_99_P632606	Triticum aestivum S-adenosyl-L-homocysteine hydrolase (SH6.2) mRNA, complete cds [L11872]	2.85453	L11872
A_99_P601222	Triticum aestivum S-adenosyl-L-homocysteine hydrolase (SH6.2) mRNA, complete cds [L11872]	2.96105	L11872
A_99_P615147	Triticum aestivum S-adenosyl-L-homocysteine hydrolase (SH6.2) mRNA, complete cds [L11872]	3.10386	L11872
A_99_P632581	Triticum aestivum S-adenosyl-L-homocysteine hydrolase (SH6.2) mRNA, complete cds [L11872]	3.6759	L11872
A_99_P181816	Triticum aestivum senescence-associated protein (SAP) mRNA, complete cds [AY781360]	-5.89291	AY781360	AY781360
A_99_P438447	Triticum aestivum senescence-associated protein (SAP) mRNA, complete cds [AY781360]	-4.82076	AY781360
A_99_P195998	Triticum aestivum Taxi-III mRNA for xylanase inhibitor TAXI-III, complete cds [AB114627]	-25.3248	AB114627	AB114627
A_99_P203926	Triticum aestivum Taxi-III mRNA for xylanase inhibitor TAXI-III, complete cds [AB114627]	-4.99507	AB114627
A_99_P229236	TSA: Triticum aestivum contig00836.TraeRec mRNA sequence [JP207403]	-2.45929	JP207403
A_99_P164172	TSA: Triticum aestivum contig29299.TraeRec mRNA sequence [JP233055]	-2.27531	JP233055
A_99_P262921	TSA: Triticum aestivum cultivar Bobwhite contig05916.flagleaf mRNA sequence [HP619504]	2.22314	HP619504
A_99_P576592	TSA: Triticum aestivum cultivar Bobwhite isotig05514.flagleaf mRNA sequence [HP614685]	-2.16378	HP614685
A_99_P409482	TSA: Triticum aestivum cultivar Bobwhite isotig06451.flagleaf mRNA sequence [HP615628]	4.80757	HP615628
A_99_P226311	TSA: Triticum aestivum cultivar Bobwhite isotig06604.flagleaf mRNA sequence [HP615781]	-2.9132	HP615781
A_99_P535162	TSA: Triticum aestivum cultivar Bobwhite isotig06604.flagleaf mRNA sequence [HP615781]	-2.65099	HP615781
A_99_P252446	TSA: Triticum aestivum cultivar Bobwhite isotig06874.flagleaf mRNA sequence [HP616052]	-2.46096	HP616052
A_99_P252466	TSA: Triticum aestivum cultivar Bobwhite isotig06874.flagleaf mRNA sequence [HP616052]	-2.37441	HP616052
A_99_P213481	TSA: Triticum aestivum cultivar Bobwhite isotig09905.flagleaf mRNA sequence [HP619107]	5.7644	HP619107
A_99_P213261	TSA: Triticum aestivum cultivar Bobwhite isotig09907.flagleaf mRNA sequence [HP619109]	2.26155	HP619109
A_99_P417172	TSA: Triticum aestivum cultivar Bobwhite isotig09907.flagleaf mRNA sequence [HP619109]	5.39525	HP619109
A_99_P213466	TSA: Triticum aestivum cultivar Bobwhite isotig09907.flagleaf mRNA sequence [HP619109]	6.50344	HP619109
A_99_P301466	TSA: Triticum aestivum cultivar Bobwhite isotig10283.flagleaf mRNA sequence [HP619487]	-2.96654	HP619487
A_99_P296986	TSA: Triticum aestivum cultivar Bobwhite isotig12194.flagleaf mRNA sequence [HP621403]	2.14438	HP621403
A_99_P508447	TSA: Triticum aestivum cultivar Bobwhite isotig12276.flagleaf mRNA sequence [HP621486]	3.66562	HP621486
A_99_P159162	TSA: Triticum aestivum cultivar Bobwhite isotig12505.flagleaf mRNA sequence [HP621716]	2.25864	HP621716
A_99_P557542	TSA: Triticum aestivum cultivar Bobwhite isotig13456.flagleaf mRNA sequence [HP622668]	3.19259	HP622668
A_99_P411867	TSA: Triticum aestivum cultivar Bobwhite isotig14798.flagleaf mRNA sequence [HP624012]	-2.00937	HP624012
A_99_P240451	TSA: Triticum aestivum cultivar Bobwhite isotig15175.flagleaf mRNA sequence [HP624393]	2.01114	HP624393
A_99_P235196	TSA: Triticum aestivum cultivar Bobwhite isotig15362.flagleaf mRNA sequence [HP624580]	-6.45475	HP624580	HP624580
A_99_P456357	TSA: Triticum aestivum cultivar Bobwhite isotig15362.flagleaf mRNA sequence [HP624580]	-5.68772	HP624580
A_99_P232156	TSA: Triticum aestivum cultivar Bobwhite isotig15465.flagleaf mRNA sequence [HP624683]	5.28493	HP624683
A_99_P208256	TSA: Triticum aestivum cultivar Bobwhite isotig19339.flagleaf mRNA sequence [HP628561]	2.26455	HP628561
A_99_P548492	TSA: Triticum aestivum cultivar Bobwhite isotig20641.flagleaf mRNA sequence [HP629870]	2.95585	HP629870
A_99_P208671	TSA: Triticum aestivum cultivar Bobwhite isotig20641.flagleaf mRNA sequence [HP629870]	3.03086	HP629870
A_99_P210341	TSA: Triticum aestivum cultivar Bobwhite isotig21441.flagleaf mRNA sequence [HP630661]	-9.28763	HP630661	HP630661
A_99_P209941	TSA: Triticum aestivum cultivar Bobwhite isotig21441.flagleaf mRNA sequence [HP630661]	-9.03763	HP630661	HP630661
A_99_P431327	TSA: Triticum aestivum cultivar Bobwhite isotig21441.flagleaf mRNA sequence [HP630661]	-7.87704	HP630661	HP630661
A_99_P210441	TSA: Triticum aestivum cultivar Bobwhite isotig24269.flagleaf mRNA sequence [HP633476]	-3.75661	HP633476
A_99_P265526	TSA: Triticum aestivum cultivar Bobwhite isotig25208.flagleaf mRNA sequence [HP634413]	-2.76177	HP634413
A_99_P307301	TSA: Triticum aestivum cultivar Bobwhite isotig27119.flagleaf mRNA sequence [HP636324]	2.13124	HP636324
A_99_P329091	TSA: Triticum aestivum cultivar Bobwhite isotig28069.flagleaf mRNA sequence [HP637274]	-2.17645	HP637274
A_99_P429887	WHE3363_C07_E13ZS Chinese Spring aluminum-stressed root tip cDNA library Triticum aestivum cDNA clone WHE3363_C07_E13, mRNA sequence [BU101149]	-2.09468	BU101049
A_99_P573682	wr1.pk0041.d11 wr1 Triticum aestivum cDNA clone wr1.pk0041.d11 5' end, mRNA sequence [CA604577]	-4.81156	CA604577

## Sheet: Other Names
ProbeID	PrimaryAccession	RefSeqAccession	GenbankAccession	UniGeneID	EntrezGeneID	GeneSymbol	GeneName	EnsemblID	TIGRID	GO
A_99_P299466	TA81527_4565								TC419980
A_99_P050594	CA628195		CA628195	Ta.18078
A_99_P356526	TA98805_4565			Ta.40912					TC404008
A_99_P350171	TA96808_4565								TC396319
A_99_P057186	CA625648		CA625648	Ta.20854					TC444332
A_99_P040948	CV763668		CV763668	Ta.15214					TC384791
A_99_P344011	TA94878_4565								TC433852
A_99_P338281	CK209638		CK209638	Ta.33233					TC416578
A_99_P539047	TA78499_4565			Ta.55689					TC448099
A_99_P513562	BE419670			Ta.40463					TC437673
A_99_P218956	TA57715_4565
A_99_P520632	BJ313415			Ta.55129					TC440773
A_99_P327561	TA89816_4565			Ta.71724					TC444588
A_99_P007586
A_99_P022254	BQ162218		BQ162218	Ta.8681
A_99_P569072	TC459558								TC459558
A_99_P241611	JP207232		JP207232	Ta.70112					TC418548
A_99_P251596	TA67600_4565			Ta.55458					TC408489
A_99_P278511	AK330625		AK330625	Ta.1810					TC408682
A_99_P354761	TA98232_4565								TC430349
A_99_P413907	HP637667		HP637667	Ta.5835					TC375571
A_99_P274176	AK334589		AK334589	Ta.7187					TC391007
A_99_P213451	TA55438_4565
A_99_P293391	TA79754_4565			Ta.27961					TC375294
A_99_P285971	BT009323		BT009323	Ta.48535					TC377408
A_99_P338726	TA93227_4565								TC371603
A_99_P207756	TA53379_4565			Ta.54431					TC382457
A_99_P069750	CD491405		CD491405	Ta.26627
A_99_P022954	CD897121		CD897121	Ta.8931
A_99_P069515	CD491253		CD491253	Ta.26579
A_99_P301646	JP215755		JP215755	Ta.74555					TC420333
A_99_P231791	TA62035_4565			Ta.54091					TC395576
A_99_P135945	BT009595		BT009595	Ta.48967					TC398106
A_99_P324491	TA88881_4565			Ta.75781					TC421043
A_99_P038069	JP218255		JP218255	Ta.14117
A_99_P011944	BJ278324		BJ278324	Ta.5194					TC446861
A_99_P207041	TA53164_4565								TC373014
A_99_P257771	TA69346_4565								TC373243
A_99_P328226	TA90004_4565								TC387256
A_99_P237171	TA63631_4565								TC391997
A_99_P319871	AK336292		AK336292	Ta.69185					TC424955
A_99_P106890	BE442774		BE442774	Ta.40150					TC405139
A_99_P558767	TC455556								TC455556
A_99_P088435	CD885418			Ta.33628					TC423869
A_99_P117195	CJ721250		CJ721250	Ta.43290					TC446350
A_99_P322646	TA88344_4565								TC436330
A_99_P392832	TA108685_4565								TC454035
A_99_P018164	AK335418		AK335418	Ta.7322					TC393448
A_99_P151797	CJ829832		CJ829832	Ta.53181					TC452504
A_99_P053097	CA646151		CA646151	Ta.19027
A_99_P290741	HP632410		HP632410	Ta.72965					TC376193
A_99_P471957	TA99651_4565								TC417693
A_99_P009021	CD373913		CD373913	Ta.4158					TC412485
A_99_P131035	CJ656335		CJ656335	Ta.47576					TC379646
A_99_P017339	CD454669		CD454669	Ta.7052					TC458635
A_99_P309631	JP220507		JP220507	Ta.7394					TC380930
A_99_P434042	TC391723								TC391723
A_99_P477327	TC420671								TC420671	GO:0005739(mitochondrion)|GO:0009536(plastid)
A_99_P027269
A_99_P291681	AK333476		AK333476	Ta.33117					TC371170
A_99_P284446	TA77194_4565								TC385410
A_99_P216876	TA56989_4565
A_99_P004116	CK206425		CK206425	Ta.1830					TC376202
A_99_P098575
A_99_P034989	TA90624_4565
A_99_P266811	TA71949_4565								TC389536
A_99_P019964	BE488944		BE488944	Ta.7974					TC407673
A_99_P073700	TA80132_4565
A_99_P334586	TA91934_4565								TC389408
A_99_P375862	TA104530_4565
A_99_P140160	DR734657		DR734657	Ta.50267
A_99_P333921	TA91737_4565								TC396754
A_99_P192612	JP214664		JP214664	Ta.70800					TC402511
A_99_P340571	TA93771_4565								TC370833
A_99_P081585	BE430719		BE430719	Ta.31124					TC398240
A_99_P363116	TA101081_4565								TC432887
A_99_P201141	TA51306_4565								TC380701
A_99_P153852	CJ923460		CJ923460	Ta.53676					TC456952
A_99_P515477	TC438545								TC438545
A_99_P120594
A_99_P131565	CJ504655		CJ504655	Ta.47722					TC419696
A_99_P260471	AK330601		AK330601	Ta.8720					TC379769
A_99_P120684	CJ664107		CJ664107	Ta.44309
A_99_P186787	CD911928			Ta.33857
A_99_P437947	CJ661225			Ta.44639					TC394805
A_99_P447807	CK216835			Ta.25138					TC402210
A_99_P551807	TA68612_4565								TC452982
A_99_P547912	CV779629			Ta.6644					TC451482
A_99_P509932	BT009421		BT009421	Ta.1358					TC436091
A_99_P284621	TA77254_4565								TC420175
A_99_P635566	DR737868		DR737868	Ta.29542	543290	PsbP	23kDa oxygen evolving protein of photosystem II		TC372246
A_99_P276466	AK331894		AK331894	Ta.44570					TC374696
A_99_P019609	CK207037		CK207037	Ta.7842					TC410427
A_99_P544272	CJ650192		CJ650192	Ta.43717					TC450107
A_99_P516787	HP620560		HP620560	Ta.2059					TC439153
A_99_P558797	CJ663054			Ta.46075					TC455480
A_99_P372862	BG605103		BG605103	Ta.41903					TC438510
A_99_P513737	TA55221_4565								TC437745
A_99_P210546	TA54296_4565
A_99_P102380	AW448871		AW448871	Ta.38667					TC373772
A_99_P418787	TC379668								TC379668
A_99_P117760
A_99_P228496	TA61163_4565
A_99_P023019	HP629353		HP629353	Ta.8954
A_99_P028324	CV776632			Ta.10773					TC422179
A_99_P338811	TA93249_4565								TC388287
A_99_P088025	TA98370_4565			Ta.33496					TC414467
A_99_P278051	TA75314_4565			Ta.35483					TC427381
A_99_P329306	TA90336_4565			Ta.76315					TC410362
A_99_P253926	TA68251_4565			Ta.55243					TC438363
A_99_P293491	TA79794_4565			Ta.28990					TC397575
A_99_P070250	CD490997		CD490997	Ta.26736
A_99_P092735	CV771553			Ta.35023					TC438791
A_99_P500572	TC431954								TC431954
A_99_P388262	TA107564_4565								TC382612
A_99_P561972
A_99_P406022	NP411545								NP411545
A_99_P474832	BJ222412		BJ222412	Ta.9293					TC419319
A_99_P252821	TA67921_4565								TC408278
A_99_P083855	DR739753		DR739753	Ta.31924					TC374552
A_99_P393972	TA108962_4565								TC413824
A_99_P060406	CA738784		CA738784	Ta.22321
A_99_P194678	HP619733		HP619733	Ta.63010	100127063	AQP2	plasma membrane intrinsic protein		TC382401
A_99_P325641	TA89243_4565								TC397632
A_99_P407922	TC370003								TC370003	GO:0009536(plastid)|GO:0009678(hydrogen-translocating pyrophosphatase activity)|GO:0015992(proton transport)|GO:0016020(membrane)|GO:0016023(cytoplasmic membrane-bounded vesicle)
A_99_P238531	TA64022_4565								TC445332
A_99_P409127	AK331461		AK331461	Ta.34496					TC371157
A_99_P556627	TC454769								TC454769	GO:0016020(membrane)|GO:0016023(cytoplasmic membrane-bounded vesicle)
A_99_P145075	CJ708312		CJ708312	Ta.69654					TC453610
A_99_P010819	BE499393		BE499393	Ta.4796					TC423082
A_99_P382797	TA106218_4565								TC439782
A_99_P528452	TA89157_4565								TC443937
A_99_P349886	TA96720_4565								TC397735
A_99_P460187	CF133938			Ta.66419					TC413789
A_99_P232776	TA62367_4565			Ta.54745					TC385139
A_99_P039124
A_99_P441182	TA81560_4565			Ta.6889					TC397300
A_99_P116190	CJ777811		CJ777811	Ta.43008
A_99_P402262	TA110993_4565								TC442602
A_99_P152242	CJ852655		CJ852655	Ta.53290					TC455637
A_99_P339256	TA93376_4565			Ta.69349					TC449990
A_99_P412617	CK171168		CK171168	Ta.3425					TC374325
A_99_P025559
A_99_P017704	BJ316622			Ta.7178
A_99_P246856	BT009213		BT009213	Ta.69870					TC431461
A_99_P102020	TA87150_4565								TC398206
A_99_P155822
A_99_P502147	TA86401_4565								TC440524
A_99_P317216	AK331878		AK331878	Ta.55753					TC417686
A_99_P288826	JF951926		JF951926	Ta.90668	100873110	LOC100873110	MYB-related protein		TC396962
A_99_P024604
A_99_P426567	CK209835		CK209835	Ta.76468					TC385881
A_99_P335851	TA92314_4565			Ta.74361					TC425745
A_99_P010171	BJ268224		BJ268224	Ta.4578					TC445724
A_99_P469827	TA92246_4565								TC416462
A_99_P441622	EU482412		EU482412	Ta.28312	100146095	LOC100146095	triticin		TC458333
A_99_P240901	DR739827		DR739827	Ta.69798					TC415989
A_99_P287236	TA77994_4565								TC420454
A_99_P560032	BT009621		BT009621	Ta.49746	543447	LOC543447	GTP-binding protein		TC430671
A_99_P200981	TA51249_4565
A_99_P357146	HP637234		HP637234	Ta.14647					TC394199
A_99_P440017	TC396378								TC396378
A_99_P295131	TA80263_4565			Ta.13149					TC403805
A_99_P422262	CK162225			Ta.53952					TC382472
A_99_P121950	CJ518469		CJ518469	Ta.44700
A_99_P406902	CK210231								TC369071
A_99_P110405	DR735488		DR735488	Ta.41267
A_99_P241231	CK207885		CK207885	Ta.49091	778388	5a2	5a2 protein		TC401614
A_99_P261596	CK171168		CK171168	Ta.3425					TC423493
A_99_P011494	HP612812		HP612812	Ta.5034					TC411450
A_99_P452612	TA83599_4565			Ta.40537					TC405505
A_99_P404507	BJ226777		BJ226777	Ta.9696					TC403570
A_99_P001216	CD934498		CD934498	Ta.575					TC417197
A_99_P344326	EB515512		EB515512	Ta.47355					TC451905
A_99_P413747	TA61555_4565			Ta.746					TC379116
A_99_P343656	TA94743_4565
A_99_P175064	TA94810_4565								TC416849
A_99_P157412	DR735439			Ta.2706					TC383256
A_99_P312516	TA85375_4565								TC400038
A_99_P241741	TA64929_4565			Ta.10145					TC418035
A_99_P151862	TC451770								TC451770
A_99_P246426	TA66112_4565								TC417669
A_99_P343746	TA94781_4565								TC426417
A_99_P164002
A_99_P005261	AK331201		AK331201	Ta.2875					TC404504
A_99_P084245	DR741077		DR741077	Ta.32089					TC416504
A_99_P043526	CA502660		CA502660	Ta.15977
A_99_P438792	TC395403								TC395403
A_99_P425472	HP629166		HP629166	Ta.6814					TC385110
A_99_P167619	TA108401_4565								TC415639
A_99_P203481	TA52068_4565			Ta.24737
A_99_P528617	CD909729			Ta.69485					TC444048
A_99_P380377	TA105627_4565								TC421481
A_99_P049099	CA623369		CA623369	Ta.17664					TC447268
A_99_P257396	AK332057		AK332057	Ta.4151					TC416309
A_99_P339126	HP628704		HP628704	Ta.89204					TC386816
A_99_P350961	TA97048_4565								TC446465
A_99_P193318	CJ677730			Ta.62652					TC435330
A_99_P559062	TC455666								TC455666	GO:0000786(nucleosome)|GO:0003677(DNA binding)|GO:0005634(nucleus)|GO:0006334(nucleosome assembly)|GO:0007076(mitotic chromosome condensation)|GO:0007283(spermatogenesis)
A_99_P004651	DR738607		DR738607	Ta.70156	543336	arf	ADP-ribosylation factor		TC415003
A_99_P252666	TA67883_4565			Ta.9074					TC369140
A_99_P085635	CK210633		CK210633	Ta.32614					TC418824
A_99_P135435	TA78888_4565								TC372779
A_99_P036574	BQ162777		BQ162777	Ta.13558
A_99_P410322	TA72220_4565			Ta.38858					TC427111
A_99_P539762	CO346284			Ta.46583					TC448425
A_99_P457737	JP218178		JP218178	Ta.84519					TC409010
A_99_P514612	CD920465			Ta.18066					TC438135
A_99_P260896	TA70245_4565								TC389020
A_99_P133150	CJ505839		CJ505839	Ta.48205
A_99_P027174	BJ245478		BJ245478	Ta.10400					TC404764
A_99_P423522	DR736499			Ta.10820					TC383593
A_99_P290116	AK331389		AK331389	Ta.48678	100270668	TPS	trehalose-6-P synthase		TC375750
A_99_P197246	TA49904_4565
A_99_P431697	TC389894								TC389894
A_99_P322081	TA88158_4565								TC404117
A_99_P135320	AW448736		AW448736	Ta.48783					TC369820
A_99_P444712	TC399933								TC399933
A_99_P426332	HP611955		HP611955	Ta.90326					TC385705
A_99_P377302	TA104867_4565								TC456654
A_99_P462602	CV760306		CV760306	Ta.10082					TC412206
A_99_P028744	BF472964		BF472964	Ta.10919
A_99_P141008	M95747		M95747	Ta.50547	543222	LOC543222	initiation factor (iso)4f p82 subunit		TC408482
A_99_P244461	TA65607_4565								TC428665
A_99_P044425	CJ830117		CJ830117	Ta.16296					TC436869
A_99_P154757	AJ621356		AJ621356	Ta.53899	543054	cdpk1	cdpk1 protein		TC375222
A_99_P340521	AK334994		AK334994	Ta.25794					TC413835
A_99_P561947	TC456731								TC456731
A_99_P357696	TA99219_4565								TC426515
A_99_P237646	TA63762_4565								TC375777
A_99_P471187	TC417228								TC417228
A_99_P173774	DR740065		DR740065	Ta.58265	100038339	LOC100038339	fasciclin-like protein FLA12		TC368958
A_99_P345501	FJ790791		FJ790791	Ta.42176	100415880	LOC100415880	HsfA4a		TC382052
A_99_P362306	BJ322003		BJ322003	Ta.69238
A_99_P102975	TA103600_4565								TC459609
A_99_P434242	TC391908								TC391908
A_99_P085290	CK151531		CK151531	Ta.32497
A_99_P402367	TA111016_4565								TC433822
A_99_P236296	TA63406_4565								TC408362
A_99_P362191	JP235037		JP235037	Ta.77922					TC420134
A_99_P114960	CJ632912		CJ632912	Ta.42626					TC442523
A_99_P533507	CA602826		CA602826	Ta.19862					TC445923
A_99_P558837	CK162657		CK162657	Ta.3000					TC411623
A_99_P218381	TA57526_4565								TC375874
A_99_P510477	TC436285								TC436285
A_99_P429312	TA62978_4565			Ta.69819					TC387914
A_99_P150362	CJ779710		CJ779710	Ta.52853					TC451491
A_99_P548647	TA105458_4565								TC451795
A_99_P258401	HP626515		HP626515	Ta.7295					TC444395
A_99_P295441	JP216148		JP216148	Ta.13202					TC376786
A_99_P275446	AK334635		AK334635	Ta.9455					TC374319
A_99_P412077	CK214227			Ta.27675					TC374075	GO:0009536(plastid)
A_99_P349226	JP213668		JP213668	Ta.67080					TC454491
A_99_P317861	TA86907_4565			Ta.33695					TC371647
A_99_P090550	HP627406		HP627406	Ta.34305					TC422213
A_99_P422002	CK166356			Ta.72391					TC377879
A_99_P459857	CV781497			Ta.28382					TC410448
A_99_P143783	CJ851262		CJ851262	Ta.51270					TC391327
A_99_P222391	TA59134_4565
A_99_P139015	CK155309			Ta.7196
A_99_P256466	AK336199		AK336199	Ta.3064					TC380563
A_99_P501887	TA69304_4565								TC432551
A_99_P143988	HP618998		HP618998	Ta.51316
A_99_P261561	TA70426_4565			Ta.1833
A_99_P594242	BE427288		BE427288	Ta.50482					TC401577
A_99_P088580	CJ587117		CJ587117	Ta.33683
A_99_P192117	TA86474_4565			Ta.47313					TC459276
A_99_P290436	JP215101		JP215101	Ta.9206					TC379064
A_99_P466992	TA102940_4565			Ta.29816					TC414808
A_99_P453957	HP613828		HP613828	Ta.73838					TC403319
A_99_P233451	TA62615_4565			Ta.24945					TC373146
A_99_P205396	TA52681_4565								TC388885
A_99_P232881	TA62388_4565
A_99_P336416	TA92499_4565			Ta.7768					TC393272
A_99_P380162	TA105572_4565								TC441198
A_99_P121419	CJ590079		CJ590079	Ta.44538
A_99_P071595
A_99_P550392	TC452420								TC452420
A_99_P538667	TC447868								TC447868
A_99_P312211	TA85282_4565								TC445669
A_99_P259211	HP623584		HP623584	Ta.55316					TC374001
A_99_P214271	TA55755_4565			Ta.53938					TC375338
A_99_P153812	CJ923111		CJ923111	Ta.53666					TC455488
A_99_P292566	TA79526_4565								TC402556
A_99_P338706	TA93220_4565								TC406984
A_99_P419572	CV774988			Ta.53871					TC380364
A_99_P146737	CJ848059		CJ848059	Ta.51977
A_99_P494232	HP627711		HP627711	Ta.56433					TC429154
A_99_P265066	AK332441		AK332441	Ta.14402					TC381139
A_99_P144268	CJ957398		CJ957398	Ta.51379
A_99_P414102	CA642416			Ta.7252					TC375734
A_99_P377337	TA104874_4565								TC432653
A_99_P271996	JP215707		JP215707	Ta.7132					TC370911
A_99_P291761	HP628135		HP628135	Ta.469					TC386123
A_99_P531617	TA58336_4565								TC445166
A_99_P075475	CK159215		CK159215	Ta.29189
A_99_P294311	TA80031_4565			Ta.39888					TC393066
A_99_P112630	DR735446			Ta.41848					TC390483
A_99_P036084	CD914346		CD914346	Ta.13383
A_99_P235951	TA63318_4565
A_99_P496967	TA96007_4565								TC430377
A_99_P081120	TA91968_4565								TC426034
A_99_P250031	TA67151_4565			Ta.74111					TC385552
A_99_P223916	TA59658_4565			Ta.1079
A_99_P165912	TA62680_4565			Ta.1698					TC449598
A_99_P278526	TA75459_4565			Ta.74360					TC394610
A_99_P518617	TA60808_4565			Ta.54322					TC439957
A_99_P155122	CJ805672		CJ805672	Ta.66447					TC434527
A_99_P478742	CD888923								TC421438
A_99_P197801	TA50072_4565			Ta.69761					TC413627
A_99_P269101	TA72636_4565								TC399738
A_99_P310546	TA84818_4565								TC439004
A_99_P117120	CJ656281		CJ656281	Ta.43268
A_99_P257871	TA69369_4565								TC385420
A_99_P121955	TA89272_4565			Ta.44701					TC382726
A_99_P313231	TA85594_4565								TC418000
A_99_P248061	TA66575_4565								TC426917
A_99_P269686	TA72827_4565								TC378862
A_99_P274341	TA74231_4565								TC404903
A_99_P517242	CJ567167			Ta.10459					TC439389
A_99_P539302	CA684338								TC448299
A_99_P109590	CV778518		CV778518	Ta.41006					TC393037
A_99_P161812	HP625462		HP625462	Ta.55519	543158	LOC543158	mitochondrial ATP synthase precursor
A_99_P143238	CJ950266		CJ950266	Ta.51128					TC407329
A_99_P163862	TC445876								TC445876
A_99_P315621	TA86267_4565			Ta.39767					TC444050
A_99_P330696	TA90749_4565
A_99_P259816	TA69951_4565
A_99_P485757	HP628938		HP628938	Ta.77462					TC408817
A_99_P128560	TA89840_4565								TC385941
A_99_P410462	CK207694			Ta.54119					TC372561
A_99_P245346	TA65838_4565								TC404757
A_99_P473697	TC418711								TC418711
A_99_P040515	CA688699		CA688699	Ta.15069
A_99_P351331	TA97158_4565			Ta.34013					TC431272
A_99_P172129	CK171512			Ta.72748
A_99_P000011	TA65492_4565			Ta.10					TC382465
A_99_P310276	TA84735_4565			Ta.7515					TC383725
A_99_P213391	TA55420_4565
A_99_P506427	AK331955		AK331955	Ta.35842					TC434544
A_99_P304011	TA82869_4565			Ta.39088					TC400933
A_99_P377842	TA105000_4565
A_99_P383372	TA106363_4565								TC430117
A_99_P560062	CD904432								TC456058
A_99_P364596	TA101566_4565								TC393790
A_99_P277681	HP618196		HP618196	Ta.9104					TC458702
A_99_P348336	TA96205_4565
A_99_P487652	CK163278		CK163278	Ta.29148					TC426057
A_99_P457187	CK204295			Ta.5796					TC408608
A_99_P147087	DR731769		DR731769	Ta.52063
A_99_P101185	CK206485		CK206485	Ta.38261	100049046	LOC100049046	MBD5		TC407225
A_99_P513522	TC437658								TC437658
A_99_P244021	TA65501_4565			Ta.166					TC437294
A_99_P433367	TC391182								TC391182
A_99_P107475	CV777721		CV777721	Ta.40327	543105	LOC543105	carboxypeptidase D
A_99_P566122	CD490836			Ta.26361					TC458412
A_99_P480737	TC422528								TC422528
A_99_P240771	U73210		U73210	Ta.62210	543402	Wcor410b	cold acclimation protein WCOR410b		TC429458
A_99_P319231	AK330729		AK330729	Ta.40021					TC394205
A_99_P069330	CA486102		CA486102	Ta.26541					TC443707
A_99_P348991	TA96417_4565								TC405981
A_99_P574228	CK162286		CK162286	Ta.54260	542811	WCSP3	cold shock domain protein 3		TC457002
A_99_P043376	CV782438			Ta.15939
A_99_P454807	AK333253		AK333253	Ta.36332					TC406962
A_99_P428187	DN949107			Ta.54411					TC387096
A_99_P347941	TA96081_4565								TC429906
A_99_P475352	TC394493								TC394493
A_99_P429252	TC387858								TC387858
A_99_P499447	DY742350			Ta.54339					TC431492
A_99_P100980	BM134941		BM134941	Ta.38171					TC424412
A_99_P161377	BT008993		BT008993	Ta.55229	100270653	Sbe1	starch branching enzyme I		NP234661
A_99_P533522	TA80658_4565								TC445929
A_99_P197346	EU255237		EU255237	Ta.593	100136960	LOC100136960	vacuolar H+-pyrophosphatase		TC416488
A_99_P309466	TA84490_4565								TC445949
A_99_P477597	TA50661_4565			Ta.55880					TC420808
A_99_P268871	AK331462		AK331462	Ta.239	543417	Eif4B	eukaryotic initiation factor 4B		TC404489
A_99_P354811	CN012491		CN012491	Ta.35613
A_99_P057341	CJ600381		CJ600381	Ta.20937
A_99_P122260	CJ655796		CJ655796	Ta.44790					TC400202
A_99_P360256	TA100083_4565								TC441403
A_99_P037644
A_99_P496692	CJ705557			Ta.72156					TC430256
A_99_P116740	CJ629979		CJ629979	Ta.43163					TC416819
A_99_P208846	HP638095		HP638095	Ta.27352					TC423522
A_99_P248666	TA66738_4565
A_99_P449767	TA92708_4565			Ta.45933					TC403541
A_99_P121550	CJ701531			Ta.40743					TC460064
A_99_P576607	HP627495		HP627495	Ta.25030	100125711	PP2Ac-1	serine/threonine-protein phosphatase PP2A-1 catalytic subunit		TC462003
A_99_P483827	TC424097								TC424097
A_99_P357141	TA99023_4565
A_99_P028569	BF473144			Ta.10850					TC458130
A_99_P325851	TA89309_4565								TC371773
A_99_P423232	TA51577_4565			Ta.55336					TC383351
A_99_P160662	HP613636		HP613636	Ta.55262
A_99_P007351	CK161359			Ta.3624					TC409190
A_99_P084735	DR737764		DR737764	Ta.32284
A_99_P222161	TA59082_4565								TC454023
A_99_P183487	CV767326								TC462017
A_99_P383597	TA106413_4565								TC396990
A_99_P320066	TA87571_4565
A_99_P168814
A_99_P505642	TA59190_4565			Ta.54464					TC453088
A_99_P387037	TA107256_4565								TC373632
A_99_P102420
A_99_P265861	TA71651_4565								TC397325
A_99_P315671	TA86284_4565			Ta.32926					TC380307
A_99_P448612	TC402713								TC402713
A_99_P111990	DR731874		DR731874	Ta.41623
A_99_P440802	CK166064		CK166064	Ta.69937	542898	LOC542898	metallothionein		TC397006
A_99_P509207	JP207876		JP207876	Ta.55801					TC435725
A_99_P071720	BT009163		BT009163	Ta.27202
A_99_P252306	HP615619		HP615619	Ta.39768	100682473	LOC100682473	nitrilase		TC395238
A_99_P257521	TA69272_4565			Ta.23010					TC433046
A_99_P387607	TA107397_4565								TC459735
A_99_P326951	TA89624_4565								TC422469
A_99_P129955	CN012574		CN012574	Ta.47264					TC411216
A_99_P199861	TA50895_4565
A_99_P505252	TC434032								TC434032
A_99_P352716	TA97595_4565								TC393227
A_99_P064385	DR740533		DR740533	Ta.25129
A_99_P059010
A_99_P552477	JP224495		JP224495	Ta.7553					TC453218
A_99_P372332	TA103658_4565								TC423470
A_99_P007746	CJ880964		CJ880964	Ta.3761
A_99_P088360	CD926889		CD926889	Ta.33602					TC430775
A_99_P090840	TA101824_4565								TC396104
A_99_P096285	DR739235		DR739235	Ta.36320					TC380102
A_99_P301596	TA82139_4565								TC415070
A_99_P308426	TA84188_4565
A_99_P605152	AY596269		AY596269	Ta.62120	543459	LOC543459	polyphenol oxidase		TC426659
A_99_P452177	TC405205								TC405205
A_99_P453052	CD906150			Ta.12495					TC403525
A_99_P645416
A_99_P564702	CA608713			Ta.54479					TC457852
A_99_P302686	TA82464_4565								TC389452
A_99_P034054
A_99_P175384	DR738931			Ta.16345					TC405800
A_99_P401772	TA110877_4565
A_99_P318936	TA87209_4565
A_99_P561587	TC456618								TC456618
A_99_P061898	CJ617487		CJ617487	Ta.23124
A_99_P246941	TA66254_4565
A_99_P316526	TA86532_4565								TC385299
A_99_P075645	CK160128		CK160128	Ta.29230
A_99_P278851	TA75555_4565			Ta.71091					TC460109
A_99_P058930	CJ568535		CJ568535	Ta.71971					TC422455
A_99_P145757
A_99_P483707	CA619924			Ta.71559					TC424027
A_99_P474257	TC418990								TC418990
A_99_P286526	TA77781_4565			Ta.13624
A_99_P439547	AK332696		AK332696	Ta.35529					TC395986
A_99_P281316	TA76258_4565								TC436608
A_99_P037614	CV781620		CV781620	Ta.13956					TC406407
A_99_P345051	TA95185_4565
A_99_P379377	TA105379_4565								TC437261
A_99_P131315	AB361064		AB361064	Ta.47655	100146086	WCO1	B-box transcription factor		TC393207
A_99_P450992	TA78480_4565			Ta.55749					TC404416
A_99_P054609	CA654295		CA654295	Ta.19622
A_99_P054334	HP630712		HP630712	Ta.19524
A_99_P080215	BF485151		BF485151	Ta.30650	543350	LOC543350	uncharacterized LOC543350		TC450317
A_99_P065660
A_99_P374182	TA104102_4565								TC431322
A_99_P553207	HP619111		HP619111	Ta.55358					TC453476
A_99_P120519	CJ711903		CJ711903	Ta.44274					TC410467
A_99_P412887	TC374806								TC374806	GO:0003674(molecular_function)|GO:0005576(extracellular region)|GO:0008150(biological_process)|GO:0016023(cytoplasmic membrane-bounded vesicle)
A_99_P376577	TA104699_4565								TC379838
A_99_P451562	TC404848								TC404848
A_99_P337391	TA92811_4565			Ta.72607					TC445245
A_99_P244126	TA65524_4565			Ta.10434					TC397282
A_99_P147187	DR732065		DR732065	Ta.52083
A_99_P225706	TA60182_4565
A_99_P287341	TA78025_4565			Ta.33811					TC424286
A_99_P412387	TC374380								TC374380
A_99_P085540	CK217676		CK217676	Ta.32579					TC426395
A_99_P196078	CK162238		CK162238	Ta.63470	100141383	ZFP23	Q-type C2H2 zinc finger protein		TC445072
A_99_P426967	TC386110								TC386110
A_99_P143543	BU100894		BU100894	Ta.51207
A_99_P433217	TC391055								TC391055
A_99_P365266	JP221737		JP221737	Ta.38967					TC444130
A_99_P447947	TC402291								TC402291	GO:0003674(molecular_function)|GO:0008150(biological_process)
A_99_P296561	HP622472		HP622472	Ta.89886					TC421820
A_99_P342201	TA94265_4565								TC433201
A_99_P029849	BE498847		BE498847	Ta.11270
A_99_P543022	BQ236084			Ta.54276					TC449663
A_99_P017964
A_99_P212551	TA55034_4565								TC437485
A_99_P201866	CK206500		CK206500	Ta.21957					TC432519
A_99_P023134	AK333132		AK333132	Ta.8989	542978	msh2	MSH2 protein		TC457961
A_99_P576257	HP624992		HP624992	Ta.55196	542829	WCK-1	MAP kinase homolog		TC461898
A_99_P474187	TC418264								TC418264
A_99_P116845	CJ662127		CJ662127	Ta.43190					TC429611
A_99_P064815	CV765993		CV765993	Ta.25293					TC394510
A_99_P551512
A_99_P107135	CD893846		CD893846	Ta.40221					TC419234
A_99_P013244	CK210746			Ta.5650					TC379511
A_99_P204666	TA52450_4565								TC403041
A_99_P152882	CJ875431		CJ875431	Ta.53437					TC448274
A_99_P531852	TC445253								TC445253
A_99_P154002	CJ927833		CJ927833	Ta.53713					TC444962
A_99_P309276	TA84429_4565								TC388494
A_99_P390692	TA108157_4565								TC437096
A_99_P057121	BT009186		BT009186	Ta.20829					TC450866
A_99_P543322	TC449759								TC449759
A_99_P355216	TA98375_4565								TC379223
A_99_P290141	TA78837_4565								TC369831
A_99_P252236	TA67773_4565
A_99_P230536	TA61656_4565			Ta.49788					TC418128
A_99_P038509	AB090158		AB090158	Ta.14280	542797	TaGA1	G protein alpha subunit		NP799404
A_99_P359381	TA99797_4565								TC424751
A_99_P284731	TA77281_4565								TC401879
A_99_P047480	CA619127		CA619127	Ta.17254
A_99_P208881	AK331263		AK331263	Ta.72084					TC414909
A_99_P158592	AB042194		AB042194	Ta.54812	542786	WIN2	TaWIN2		TC369458
A_99_P245691	TA65922_4565			Ta.4176					TC426390
A_99_P490982	TC427684								TC427684
A_99_P491282	TC427846								TC427846
A_99_P262896	JP211406		JP211406	Ta.54062					TC402917
A_99_P518297	TC439832								TC439832
A_99_P057041	CA618056		CA618056	Ta.20798					TC435582
A_99_P257436	TA69247_4565								TC374841
A_99_P016049	CK198584			Ta.6615
A_99_P212911	TA55234_4565
A_99_P359576	TA99860_4565								TC373223
A_99_P123440	CK210671		CK210671	Ta.45092					TC382980
A_99_P358646	TA99546_4565								TC395126
A_99_P230426	TA61630_4565			Ta.70104					TC406336
A_99_P130735	CJ729092		CJ729092	Ta.47490					TC425210
A_99_P133705	CJ947455		CJ947455	Ta.69672					TC394763
A_99_P011419	CV778929		CV778929	Ta.5009					TC447863
A_99_P096415	CA674453		CA674453	Ta.36390					TC440392
A_99_P124810	CK206122			Ta.45573
A_99_P155197	CV772201			Ta.3248
A_99_P362541	TA100886_4565
A_99_P367702	TA102533_4565								TC419811
A_99_P207256	TA53227_4565			Ta.54204					TC392876
A_99_P441817	TC397787								TC397787
A_99_P348391	TA96222_4565
A_99_P261966	TA70542_4565								TC398553
A_99_P295221	AK333090		AK333090	Ta.16466					TC388362
A_99_P067310	CJ580198		CJ580198	Ta.26047
A_99_P125945	CK211077		CK211077	Ta.75430					TC397789
A_99_P176531
A_99_P466807	BQ246533		BQ246533	Ta.46734					TC401903
A_99_P340726	TA93815_4565								TC371278
A_99_P444292	TC399569								TC399569
A_99_P490992	TA67520_4565			Ta.47185					TC427689
A_99_P475182	TC419527								TC419527
A_99_P385387	TA106853_4565								TC438254
A_99_P103565	CV773928		CV773928	Ta.39022
A_99_P119674	CJ730994		CJ730994	Ta.44016					TC447072
A_99_P436702	CD937684			Ta.57005					TC393873
A_99_P392812	TA108681_4565								TC392517
A_99_P241321	TA64821_4565								TC397823
A_99_P338276	TA93083_4565								TC402493
A_99_P080715	CN011019		CN011019	Ta.30850
A_99_P249191	TA66889_4565								TC414985
A_99_P146087	CD921151		CD921151	Ta.18921					TC416543
A_99_P523902	HP638422		HP638422	Ta.47472					TC442064
A_99_P213501	HP633748		HP633748	Ta.40771					TC372640
A_99_P187487
A_99_P356221	AK333482		AK333482	Ta.43825					TC415859
A_99_P067380	CN010942		CN010942	Ta.69336					TC374128
A_99_P336181	TA92426_4565								TC401433
A_99_P389892	TA107964_4565								TC388377
A_99_P395887	TA109418_4565								TC400145
A_99_P523302	AW448851		AW448851	Ta.27990					TC441853
A_99_P355496	TA98474_4565								TC419341
A_99_P471122	CV772599			Ta.48536					TC417203
A_99_P245376	TA65844_4565								TC456371
A_99_P371422	JP207714		JP207714	Ta.70022					TC417047
A_99_P369982	TA103084_4565
A_99_P223661	TA59588_4565								TC435298
A_99_P201536	CD920210		CD920210	Ta.71000					TC370549
A_99_P289951	AK336091		AK336091	Ta.2231					TC438885
A_99_P057211	CA625343		CA625343	Ta.20861					TC444745
A_99_P541742	CJ576038			Ta.43979
A_99_P452197	BJ258184			Ta.4069					TC405215
A_99_P059122	AK335392		AK335392	Ta.76467	780689	OPB	oligopeptidase B		TC377391
A_99_P471482	TC417397								TC417397
A_99_P324231	CN012469		CN012469	Ta.70382					TC443184
A_99_P557537	CV763760		CV763760	Ta.74177					TC455123
A_99_P059546	DR738110		DR738110	Ta.21998					TC455494
A_99_P226761	TA60532_4565								TC370141
A_99_P420722	TC381435								TC381435	GO:0005739(mitochondrion)|GO:0009536(plastid)
A_99_P386532	HP618994		HP618994	Ta.48603	100037605	LOC100037605	MRP-like ABC transporter		TC414421
A_99_P234446	TA62884_4565								TC405595
A_99_P096170	HP632961		HP632961	Ta.36263					TC418906
A_99_P006191	CK217542		CK217542	Ta.3216					TC429653
A_99_P475582	CA695795			Ta.48791					TC418260
A_99_P282146	TA76511_4565			Ta.7354					TC385610
A_99_P275601	TA74606_4565			Ta.8128					TC426023
A_99_P380472	TA105647_4565								TC449823
A_99_P314696	TA86017_4565								TC435371
A_99_P123640	DR733253		DR733253	Ta.45163					TC427663
A_99_P361276	CJ849019		CJ849019	Ta.10652					TC422762
A_99_P111700	DR732101		DR732101	Ta.41560
A_99_P119194	AK333491		AK333491	Ta.25493					TC436889
A_99_P314086	TA85845_4565
A_99_P025399	BU099284		BU099284	Ta.9845					TC386250
A_99_P533737	TC446086								TC446086
A_99_P350751	TA96990_4565								TC439229
A_99_P007381	TA72184_4565								TC399020
A_99_P048394	CA621211		CA621211	Ta.17480
A_99_P008436	DR739959		DR739959	Ta.3981					TC390132
A_99_P250191	AY093953		AY093953	Ta.9453	543073	LOC543073	biostress-resistance-related protein		TC387961
A_99_P142418	CJ795151		CJ795151	Ta.50907
A_99_P150887
A_99_P574312	AK334515		AK334515	Ta.5041					TC461265
A_99_P007721	BJ253137		BJ253137	Ta.72248
A_99_P430497
A_99_P296951	AK331942		AK331942	Ta.34802					TC388246
A_99_P301461	CJ574386		CJ574386	Ta.10059					TC406485
A_99_P260336	TA70087_4565								TC408987
A_99_P355351	TA98419_4565								TC372295
A_99_P151287	CJ808166		CJ808166	Ta.53064					TC439069
A_99_P572917	TC460818								TC460818
A_99_P468847	BJ249961			Ta.6094					TC416470
A_99_P326681	TA89546_4565			Ta.10659					TC374861
A_99_P162287	CJ712037		CJ712037	Ta.70564					TC416332
A_99_P059386	CA707666			Ta.21904					TC369694
A_99_P392047	TA108495_4565								TC395667
A_99_P509872	CD861613			Ta.72732					TC437562
A_99_P298851	JP209366		JP209366	Ta.6660					TC384121
A_99_P222461	TA59180_4565
A_99_P257171	TA69166_4565
A_99_P467952	TA50681_4565			Ta.70206					TC415364
A_99_P525187	TC439989								TC439989
A_99_P119724	CJ711403		CJ711403	Ta.44030					TC406445
A_99_P005131
A_99_P228911	TA61276_4565			Ta.54997					TC431022
A_99_P236766	TA63539_4565			Ta.56679					TC375189
A_99_P021979	AY795560		AY795560	Ta.8595	100049019	LOC100049019	AS2		TC398318
A_99_P416287	CV778926		CV778926	Ta.52027					TC377547
A_99_P473627	CD929571			Ta.69132					TC418672
A_99_P046072	CA613922		CA613922	Ta.16860
A_99_P276801	TA74962_4565								TC446776
A_99_P406342	NP9350487								NP9350487
A_99_P302811	TA82508_4565								TC375017
A_99_P138800	CD866014		CD866014	Ta.49868
A_99_P365406	AK335397		AK335397	Ta.43670					TC447438
A_99_P246076	TA66024_4565			Ta.41347					TC384415
A_99_P036939	CA486268		CA486268	Ta.13700					TC382676
A_99_P306036	TA83477_4565								TC371124
A_99_P546937	TC451125								TC451125
A_99_P104290	JP217424		JP217424	Ta.39261					TC390276
A_99_P010524	BJ270201		BJ270201	Ta.4697					TC451839
A_99_P299576	TA81555_4565								TC387280
A_99_P304276	TA82943_4565								TC446781
A_99_P300276	TA81758_4565								TC409692
A_99_P325366	TA89163_4565								TC445078
A_99_P335951	TA92349_4565								TC400486
A_99_P295951	TA80491_4565
A_99_P108795	HP631478		HP631478	Ta.88768					TC389034
A_99_P022159
A_99_P395857	TA109408_4565								TC409797
A_99_P156362	HP638779		HP638779	Ta.54278					TC404389
A_99_P449742	TA53221_4565			Ta.54204					TC403508
A_99_P114160
A_99_P151767	CJ829423		CJ829423	Ta.53174					TC432408
A_99_P050599	CV767651		CV767651	Ta.18079					TC428804
A_99_P465737	AK331206		AK331206	Ta.401					TC414048
A_99_P241881	TA64962_4565
A_99_P019074	AK334283		AK334283	Ta.7654					TC420231
A_99_P002696	TA72642_4565			Ta.1248					TC378970
A_99_P165227
A_99_P316801	AK330941		AK330941	Ta.29247					TC370320
A_99_P457052	TA77690_4565			Ta.5802					TC408523
A_99_P481537	TC422933								TC422933
A_99_P347166	TA95857_4565
A_99_P247766	TA66501_4565								TC411425
A_99_P415342	TC376782								TC376782
A_99_P354881	TA98265_4565								TC370247
A_99_P553922	TC453774								TC453774
A_99_P102635	DR736318			Ta.38743					TC414676
A_99_P472617	TC405853								TC405853
A_99_P202591	TA51786_4565								TC403386
A_99_P302511	TA82412_4565								TC383377
A_99_P123860	CV771458		CV771458	Ta.45246					TC390193
A_99_P296056	TA80526_4565			Ta.377					TC423915
A_99_P504722	TC433779								TC433779
A_99_P465892	TC414167								TC414167	GO:0005739(mitochondrion)|GO:0009536(plastid)
A_99_P421107	CD901257			Ta.55286					TC381603
A_99_P215056	TA56117_4565								TC407811
A_99_P306381	TA83581_4565
A_99_P190717	TA77144_4565								TC391870
A_99_P402772	TA111111_4565								TC376637
A_99_P503332	TC433125								TC433125
A_99_P394907	TA109182_4565								TC403988
A_99_P042386	CA486287		CA486287	Ta.15681
A_99_P274411	TA74248_4565								TC379912
A_99_P284631	TA77257_4565								TC437075
A_99_P211476	TA54606_4565
A_99_P194753	JP233752		JP233752	Ta.71431
A_99_P237626	TA63757_4565								TC375280
A_99_P015184	CK208561			Ta.6326					TC410932
A_99_P135385	BJ207873		BJ207873	Ta.48806					TC420218
A_99_P483212	HP628991		HP628991	Ta.75376					TC423747
A_99_P137045	CV064955			Ta.49315						GO:0003674(molecular_function)|GO:0005575(cellular_component)|GO:0008150(biological_process)|GO:0009536(plastid)|GO:0016020(membrane)
A_99_P101965
A_99_P044295	CA603235		CA603235	Ta.16247
A_99_P196168	TC453400								TC453400	GO:0016023(cytoplasmic membrane-bounded vesicle)
A_99_P363096	TA101069_4565								TC438785
A_99_P273291	CK210477		CK210477	Ta.7163					TC423494
A_99_P269656	TA72820_4565
A_99_P563337	CA646856			Ta.70104					TC457359
A_99_P509417	CK171827		CK171827	Ta.32049	543474	LOC543474	root abundant protein		TC435773
A_99_P067215	CD454652		CD454652	Ta.26021
A_99_P396307	TA109525_4565								TC408203
A_99_P298311	TA81181_4565
A_99_P337656	AK334657		AK334657	Ta.42111					TC435397
A_99_P398547	TA110084_4565								TC420027
A_99_P263121	TA70869_4565								TC402193
A_99_P272746	TA73743_4565
A_99_P392692	TA108655_4565								TC443154
A_99_P100795	BQ579062		BQ579062	Ta.38080
A_99_P432237	TA60327_4565
A_99_P293261	TA79723_4565								TC438867
A_99_P279461	TA75727_4565			Ta.12123					TC411781
A_99_P355636	TA98524_4565								TC402562
A_99_P282471	TA76606_4565
A_99_P371382	TA103431_4565								TC420660
A_99_P470967	HP611685		HP611685	Ta.18914	100682447	LOC100682447	ZTL
A_99_P269186	TA72670_4565			Ta.14522					TC378092
A_99_P505087	BJ257166			Ta.4028					TC433965
A_99_P473917	TC380606								TC380606	GO:0003674(molecular_function)|GO:0010150(leaf senescence)|GO:0016023(cytoplasmic membrane-bounded vesicle)
A_99_P167134	JP207900		JP207900	Ta.86547
A_99_P017874
A_99_P228326	TA61126_4565			Ta.54343					TC430057
A_99_P338551	AK335106		AK335106	Ta.25950					TC426269
A_99_P479002	AB158407		AB158407	Ta.54488	542808	CesA	CesA protein		TC421591
A_99_P159302
A_99_P097550
A_99_P015754	TA91597_4565								TC386381
A_99_P211586	CK206524		CK206524	Ta.72221					TC412501
A_99_P283001	AK335746		AK335746	Ta.20733					TC423480
A_99_P194023	TC457719								TC457719
A_99_P187432
A_99_P010411	BJ269654		BJ269654	Ta.4657					TC413953
A_99_P547737	CA617970								TC451410
A_99_P336131	TA92410_4565								TC383033
A_99_P243831	JP238289		JP238289	Ta.13250
A_99_P541792	AY701776		AY701776	Ta.7272	543167	TaIAR3	auxin amidohydrolase		TC449199
A_99_P131160	CJ514351		CJ514351	Ta.47610
A_99_P123615	DR740383			Ta.45157
A_99_P066905	BI479892		BI479892	Ta.25924					TC427374
A_99_P405047	TA111663_4565								TC434349
A_99_P313271	TA85605_4565								TC431088
A_99_P283006	TA76777_4565			Ta.20733					TC388862
A_99_P513912	TC437812								TC437812
A_99_P115295	CJ811121		CJ811121	Ta.42747
A_99_P233881	HP629705		HP629705	Ta.76721
A_99_P359376	TA99795_4565
A_99_P258531	AK333238		AK333238	Ta.1604					TC416216
A_99_P197046	TA49836_4565			Ta.28296					TC431321
A_99_P090530	HP617639		HP617639	Ta.34297					TC375255
A_99_P120059	TA93084_4565								TC421367
A_99_P416242	TC428480								TC428480
A_99_P057516	HP617937		HP617937	Ta.21023					TC419496
A_99_P301546	TA82126_4565								TC378112
A_99_P212726	HP616867		HP616867	Ta.10166					TC371475
A_99_P355016	JP212220		JP212220	Ta.48944					TC389640
A_99_P504302	TC433608								TC433608
A_99_P093805	DR734116		DR734116	Ta.35387	543355	LOC543355	uncharacterized LOC543355		TC443201
A_99_P449692	CJ618019			Ta.27661					TC403468
A_99_P012549	DR741511		DR741511	Ta.5398	100136959	ZFP2	C2H2 zinc finger protein		TC389607
A_99_P456022	TC407774								TC407774	GO:0004601(peroxidase activity)|GO:0005739(mitochondrion)|GO:0009536(plastid)|GO:0016023(cytoplasmic membrane-bounded vesicle)
A_99_P112250	DR731561		DR731561	Ta.41678
A_99_P477567
A_99_P415157	TC376661								TC376661	GO:0005739(mitochondrion)|GO:0006461(protein complex assembly)|GO:0008535(respiratory chain complex IV assembly)|GO:0016020(membrane)
A_99_P270176	TA73006_4565								TC375385
A_99_P111160	DR732652		DR732652	Ta.41442
A_99_P105855	TA89351_4565								TC396881
A_99_P130365	CJ571156		CJ571156	Ta.47380
A_99_P453147	AK335023		AK335023	Ta.39747					TC405890
A_99_P195718	CD491520		CD491520	Ta.63340
A_99_P353431	TA97828_4565
A_99_P080700	CN010877		CN010877	Ta.30846
A_99_P005661	BJ211620		BJ211620	Ta.3012
A_99_P234521	TA62923_4565
A_99_P436337	TC421348								TC421348	GO:0009536(plastid)|GO:0016023(cytoplasmic membrane-bounded vesicle)
A_99_P249326	TA66924_4565								TC402155
A_99_P352771	AK335757		AK335757	Ta.31189					TC399767
A_99_P488467	CK205875			Ta.54655					TC426405
A_99_P418197	TC379118								TC379118
A_99_P013744	CK206357			Ta.5831					TC398796
A_99_P199326	TA50721_4565								TC417877
A_99_P022209	BQ162192		BQ162192	Ta.8662
A_99_P319986	TA87548_4565								TC384370
A_99_P050809	CA630755			Ta.18174					TC459548
A_99_P451957	CV771438			Ta.39138					TC405052
A_99_P286056	TA77652_4565								TC401287
A_99_P376182	TA104602_4565								TC407578
A_99_P330431	TA90674_4565								TC425257
A_99_P368187	TA102645_4565								TC445487
A_99_P509767	BQ620409			Ta.30674					TC436015
A_99_P435117	AK332007		AK332007	Ta.3227	780668	SRp30a	alternative splicing regulator		TC459490
A_99_P204816	TA52500_4565			Ta.71698					TC398066
A_99_P412402	CV769247			Ta.58365					TC374393
A_99_P327036	TA89645_4565
A_99_P326576	CK217796		CK217796	Ta.989					TC420492
A_99_P485752	CJ719917		CJ719917	Ta.77574					TC425100
A_99_P562322	CD878033								TC456937
A_99_P118015	CJ546268		CJ546268	Ta.43525
A_99_P546587	Y09917		Y09917	Ta.70531	543323	pSBGer3	pSBGer3 protein		TC450974
A_99_P481822	TC423101								TC423101	GO:0008150(biological_process)
A_99_P136455	BT008980		BT008980	Ta.49145
A_99_P532967
A_99_P076390	CK205296		CK205296	Ta.29484
A_99_P365896	TA102024_4565
A_99_P221791	TA58969_4565
A_99_P388367	TA107588_4565								TC381398
A_99_P489972	TC427315								TC427315
A_99_P543067	JP211270		JP211270	Ta.74949					TC449666
A_99_P469002	CJ518248			Ta.8399					TC416003
A_99_P357201	JP216798		JP216798	Ta.75377					TC387216
A_99_P269866	TA72893_4565			Ta.38144					TC437697
A_99_P015384	CV761178		CV761178	Ta.6388
A_99_P322051	TA88149_4565
A_99_P391352	TA108325_4565								TC447145
A_99_P154262	TC459596								TC459596
A_99_P148577	CJ540547		CJ540547	Ta.52453
A_99_P118130	CJ934059		CJ934059	Ta.43560
A_99_P134220	CJ894403		CJ894403	Ta.10785
A_99_P438872	HP628839		HP628839	Ta.4645					TC395452
A_99_P227191	TA60743_4565			Ta.54246					TC385304
A_99_P000406	AF093752		AF093752	Ta.232	542834	PCS1	phytochelatin synthase		TC369243
A_99_P254821	TA68514_4565
A_99_P012824	DR737971		DR737971	Ta.5482					TC442831
A_99_P481197	BT009215		BT009215	Ta.12845					TC421974
A_99_P440407	CD924685			Ta.54754					TC396700
A_99_P105180	AJ937838		AJ937838	Ta.39575	606358	gli	gli protein		NP9351767
A_99_P335006	HP637068		HP637068	Ta.33884					TC381373
A_99_P538707	TC447968								TC447968
A_99_P071625	TA89537_4565								TC383862
A_99_P285771	TA77562_4565			Ta.40537					TC370075
A_99_P072325	BT009608		BT009608	Ta.27585					TC384520
A_99_P270306	BT009421		BT009421	Ta.1358					TC401858
A_99_P153857	AK330278		AK330278	Ta.53677					TC438769
A_99_P478157	CD867649								TC421118
A_99_P355851	TA98598_4565								TC461725
A_99_P132160	TA103563_4565								TC399978
A_99_P386067	AK332236		AK332236	Ta.67638					TC447223
A_99_P166254	AJ307689		AJ307689	Ta.2773	542884	LOC542884	isoamylase		TC368563
A_99_P460344	CK212636			Ta.54863					TC410745
A_99_P164757	BE402666		BE402666	Ta.56181	100192174	LOC100192174	major allergen CM16		TC406928
A_99_P201261	TA51336_4565								TC376231
A_99_P015654	TA109754_4565
A_99_P351601	TA97245_4565			Ta.46905					TC442433
A_99_P390032	CD454790		CD454790	Ta.74869					TC435859
A_99_P211821	TA54733_4565			Ta.69968					TC419710
A_99_P254796	TA68508_4565
A_99_P367887	TA102573_4565
A_99_P369542	TA102977_4565								TC452590
A_99_P231471	AK331638		AK331638	Ta.30930					TC458288
A_99_P219126	TA57867_4565			Ta.8167					TC378273
A_99_P246301	CK163310		CK163310	Ta.58377					TC400841
A_99_P396177	TA109493_4565								TC418848
A_99_P347656	TA95995_4565
A_99_P294786	TA80165_4565
A_99_P490072
A_99_P351286	TA97147_4565
A_99_P302841	TA82520_4565			Ta.390					TC409955
A_99_P142383	BJ278959		BJ278959	Ta.50899					TC391998
A_99_P197721	TA50051_4565			Ta.3321					TC373697
A_99_P313281	TA85609_4565								TC455468
A_99_P244081	TA65513_4565
A_99_P284601	TA77250_4565								TC408857
A_99_P009431	CV768299		CV768299	Ta.76891
A_99_P463347	CD909223			Ta.16204					TC412655
A_99_P049594	CA624460		CA624460	Ta.17803
A_99_P432022	TC390123								TC390123
A_99_P112780	JP214227		JP214227	Ta.41929	780613	GSL22	1,3-beta-glucan synthase 22-like		TC437170
A_99_P221501	TA58869_4565			Ta.72024					TC390635
A_99_P100625	CD906997		CD906997	Ta.69224
A_99_P528587	TA103656_4565								TC443966
A_99_P487497	CA653401		CA653401	Ta.19563					TC425968
A_99_P040376	TA54117_4565								TC382181
A_99_P280911	TA76145_4565			Ta.23376					TC386944
A_99_P125280	CD876031			Ta.45736
A_99_P042026	CA485732		CA485732	Ta.15603
A_99_P495127	JP209047		JP209047	Ta.40202					TC389808
A_99_P302736	CK208037		CK208037	Ta.56319					TC437571
A_99_P447707	CA609618			Ta.55975					TC402158
A_99_P447827	TC402224								TC402224
A_99_P208351	TA53561_4565								TC458211
A_99_P218076	TA57452_4565								TC376811
A_99_P431782	HP628462		HP628462	Ta.71732					TC389942
A_99_P088170	CK167807		CK167807	Ta.33547					TC386451
A_99_P434272	TC391929								TC391929
A_99_P396242	TA109510_4565								TC441638
A_99_P257731	AK333375		AK333375	Ta.49925					TC457050
A_99_P236671	HP621463		HP621463	Ta.71875					TC414036
A_99_P455987	TC407752								TC407752
A_99_P312356	AK334951		AK334951	Ta.6722					TC389885
A_99_P371797	TA103534_4565								TC435821
A_99_P353496	TA97849_4565
A_99_P408947	TA64582_4565			Ta.29468					TC400640
A_99_P142673	CJ954766		CJ954766	Ta.50978					TC388266
A_99_P425797	CK217852			Ta.53917					TC385257
A_99_P310456	TA84788_4565								TC390100
A_99_P533457	CV772382								TC445854
A_99_P380997	TA105776_4565								TC376997
A_99_P204141	TA52277_4565			Ta.45584					TC392391
A_99_P150967	CJ800049		CJ800049	Ta.52990					TC424059
A_99_P486927	TA62245_4565			Ta.53904					TC425667
A_99_P301726	TA82182_4565			Ta.8718
A_99_P144688
A_99_P485287	CD909990								TC424861
A_99_P056311	HP614588		HP614588	Ta.20401	100037596	TaSK5	Shaggy-like kinase		TC384506
A_99_P239856	TA64398_4565								TC379927
A_99_P024469	CV782055		CV782055	Ta.9521					TC411561
A_99_P104790	JP219219		JP219219	Ta.39440
A_99_P199296	TA50710_4565			Ta.21508					TC445932
A_99_P052757	CK208558		CK208558	Ta.18908
A_99_P450312	AK334504		AK334504	Ta.48559					TC403965
A_99_P510207	TC436186								TC436186
A_99_P029124	BQ168449		BQ168449	Ta.11052
A_99_P067825	CD452565		CD452565	Ta.26181					TC442477
A_99_P167859	CV771420			Ta.176
A_99_P253161	TA68016_4565
A_99_P441467	TA58347_4565			Ta.57249					TC397517
A_99_P537727	AK333706		AK333706	Ta.70193					TC447581
A_99_P291966	TA79355_4565			Ta.28017					TC400330
A_99_P080785	CN011234		CN011234	Ta.30866
A_99_P289601	TA78678_4565								TC453037
A_99_P144820	CJ860487		CJ860487	Ta.51516
A_99_P191107
A_99_P301706	TA82175_4565								TC433610
A_99_P148857	CJ848835		CJ848835	Ta.52523					TC429074
A_99_P341261	CA682720		CA682720	Ta.36070					TC427153
A_99_P030334	JP209287		JP209287	Ta.11416
A_99_P486882	TC425647								TC425647
A_99_P024739	BQ752812		BQ752812	Ta.13960
A_99_P388392	TA107595_4565								TC446198
A_99_P366947	TA102341_4565								TC434199
A_99_P573902	AK334597		AK334597	Ta.11908					TC461156
A_99_P149652	CJ817687		CJ817687	Ta.52698
A_99_P221476	TA58862_4565			Ta.37076
A_99_P381377	TA105866_4565								TC454949
A_99_P456187	CV778526			Ta.31840					TC407879
A_99_P271776	TA73478_4565								TC397402
A_99_P459207	CJ573217			Ta.77512					TC410018
A_99_P610322	AF234644		AF234644	Ta.54261	542851	LOC542851	gamma-gliadin		TC438275
A_99_P080170	CK592790		CK592790	Ta.30635
A_99_P366101	JP208730		JP208730	Ta.77570
A_99_P403697	TA111330_4565								TC452536
A_99_P491857	TC428131								TC428131
A_99_P445962	DR738975			Ta.54576					TC400888
A_99_P301426	AK335661		AK335661	Ta.14348					TC410180
A_99_P364991	TA101697_4565								TC459758
A_99_P538792	TC447994								TC447994
A_99_P026954	BJ250557		BJ250557	Ta.10332
A_99_P004276	BE470687		BE470687	Ta.1923
A_99_P331931	HP615595		HP615595	Ta.45812					TC417471
A_99_P140598	EF102873		EF102873	Ta.50443
A_99_P467482	TC415085								TC415085
A_99_P359726	TA99902_4565								TC440594
A_99_P370497	HP620400		HP620400	Ta.75723					TC389472
A_99_P202891	TA51881_4565
A_99_P142288	CJ962805		CJ962805	Ta.50879
A_99_P303626	TA82753_4565								TC419689
A_99_P601522	GR302539		GR302539	Ta.53867	543448	LOC543448	photosystem II polypeptide		TC431223
A_99_P345361	TA95288_4565								TC376781
A_99_P493147	TC428714								TC428714
A_99_P336711	TA92595_4565								TC404163
A_99_P127800	BQ743500		BQ743500	Ta.46611					TC400172
A_99_P264906	TA71374_4565			Ta.10140					TC422632
A_99_P312866	TA85472_4565			Ta.8767					TC401797
A_99_P269076	TA72629_4565			Ta.28237					TC425767
A_99_P493917	TC429018								TC429018
A_99_P148742	CJ957850		CJ957850	Ta.52500
A_99_P212786	TA55186_4565			Ta.56959
A_99_P383397	TA106368_4565								TC441314
A_99_P264116	TA71167_4565								TC375066
A_99_P357091	TA99007_4565								TC390118
A_99_P031129	HP615981		HP615981	Ta.11668	780696	RSZ38	alternative splicing regulator		TC421698
A_99_P015309	TA52951_4565			Ta.6366					TC394841
A_99_P523652	CK206500		CK206500	Ta.21957					TC442069
A_99_P059451	CA710894			Ta.21947
A_99_P309401	TA84472_4565								TC407694
A_99_P550002
A_99_P421807	TA78525_4565								TC382111
A_99_P341696	AK331429		AK331429	Ta.43037					TC407396
A_99_P332531	HP629314		HP629314	Ta.41261					TC371169
A_99_P238401	TA63993_4565
A_99_P398727	TA110125_4565
A_99_P023144	TA101859_4565								TC396196
A_99_P375647	TA104479_4565								TC426171
A_99_P141563	JP219607		JP219607	Ta.50682					TC414095
A_99_P240086	TA64496_4565
A_99_P443127	CV781012			Ta.24804					TC398761
A_99_P312691	TA85424_4565
A_99_P183532	TA104429_4565
A_99_P176661	CA485869		CA485869	Ta.58944
A_99_P205196	AB244642		AB244642	Ta.74967	100037607	TaGlb2f	endo-beta-1,3-glucanase		NP9351208
A_99_P352946	TA97667_4565								TC379542
A_99_P119040	CJ631672		CJ631672	Ta.43835
A_99_P385157	TA106794_4565								TC419437
A_99_P517632	TC439561								TC439561
A_99_P032259	TA101007_4565
A_99_P142508	BJ300977			Ta.50931
A_99_P453807	TA91137_4565			Ta.38370					TC406288
A_99_P568882	BE444013			Ta.46830					TC459439
A_99_P353296	TA97786_4565								TC447394
A_99_P279856	TA75830_4565			Ta.44140
A_99_P220091	TA58268_4565			Ta.55885					TC393581
A_99_P505537	TC434144								TC434144
A_99_P427577	TA77728_4565			Ta.10795					TC386642
A_99_P478257	TC421158								TC421158
A_99_P263836	TA71080_4565			Ta.9326					TC391472
A_99_P494622	TC429335								TC429335
A_99_P279196	TA75648_4565			Ta.23042					TC403625
A_99_P001151	CJ832422		CJ832422	Ta.544					TC446145
A_99_P422427	TC382611								TC382611
A_99_P040813	CA686695
A_99_P449012	TC402990								TC402990
A_99_P348026	TA96109_4565								TC429934
A_99_P011064	AK335072		AK335072	Ta.4878	543071	cellulase	endo-1,4-beta-glucanase		TC386635
A_99_P481997	TC423184								TC423184	GO:0005575(cellular_component)|GO:0008150(biological_process)|GO:0030528(transcription regulator activity)
A_99_P233386	TA62598_4565
A_99_P040778	CJ944178		CJ944178	Ta.15159					TC439327
A_99_P508352	TA88471_4565								TC435327
A_99_P296001	HP625579		HP625579	Ta.40871					TC436752
A_99_P134675	HP632865		HP632865	Ta.88485					TC371279
A_99_P156202	HP622609		HP622609	Ta.54239					TC379433
A_99_P249026	TA66844_4565			Ta.70852					TC381771
A_99_P456832	TC408359								TC408359
A_99_P527402	TC443509								TC443509	GO:0009536(plastid)|GO:0016020(membrane)|GO:0016023(cytoplasmic membrane-bounded vesicle)
A_99_P282401	HP619765		HP619765	Ta.4001	543106	PT2-1	phosphate transporter 2-1		TC382182
A_99_P527197	TC443384								TC443384
A_99_P073605	TA52469_4565			Ta.28319					TC391133
A_99_P021724	CJ631256		CJ631256	Ta.8508					TC382817
A_99_P224446	TA59849_4565			Ta.5313					TC373985
A_99_P002201	DR741568			Ta.991
A_99_P092845
A_99_P468607	TC415756								TC415756
A_99_P026214
A_99_P508077	AL821116			Ta.69284					TC435222
A_99_P437757	TC394629								TC394629
A_99_P364761	TA101618_4565								TC435423
A_99_P096725	DR734478		DR734478	Ta.66039
A_99_P235521	AK331065		AK331065	Ta.47240					TC419090
A_99_P308956	TA84347_4565								TC421853
A_99_P469782	DR741114		DR741114	Ta.70023	100146091	LOC100146091	vacuolar ATPase subunit c		TC416523
A_99_P194438
A_99_P008791	HP623325		HP623325	Ta.4095					TC386831
A_99_P572092	TC460497								TC460497
A_99_P290131	TA78831_4565			Ta.4126					TC370977
A_99_P083340	CV782343		CV782343	Ta.31738					TC398185
A_99_P404462	TA111521_4565
A_99_P308866	HP611372		HP611372	Ta.56486					TC410634
A_99_P233156	AK332019		AK332019	Ta.55970					TC371047
A_99_P308796	HP620525		HP620525	Ta.75780					TC437302
A_99_P323521	TA88597_4565
A_99_P487762	CA678267			Ta.70031						GO:0005739(mitochondrion)|GO:0009536(plastid)
A_99_P244766	TA65690_4565			Ta.9055					TC393961
A_99_P481847	TC423105								TC423105
A_99_P345186	TA95235_4565			Ta.47134					TC440956
A_99_P301806	TA82210_4565			Ta.29495					TC390696
A_99_P440582	TC396842								TC396842	GO:0005829(cytosol)|GO:0006118(electron transport)|GO:0006979(response to oxidative stress)|GO:0009055(electron carrier activity)|GO:0010188(response to microbial phytotoxin)|GO:0016671(oxidoreductase activity, acting on a sulfur group of donors, disulfide as acceptor)|GO:0030508(thiol-disulfide exchange intermediate activity)|GO:0042542(response to hydrogen peroxide)|GO:0050832(defense response …
A_99_P200701	TA51164_4565								TC442894
A_99_P147942	CJ519577		CJ519577	Ta.52271
A_99_P122780	EB511887		EB511887	Ta.44933					TC454337
A_99_P309416	TA84475_4565								TC405674
A_99_P274836	TA74384_4565			Ta.4816					TC382773
A_99_P110465	DR735087		DR735087	Ta.41280
A_99_P545312	CA638485			Ta.18588					TC439328
A_99_P400197	TA110492_4565								TC423891
A_99_P089885	CD897987		CD897987	Ta.34125
A_99_P366862	TA102317_4565								TC443224
A_99_P552547	AJ888712			Ta.9074					TC453248
A_99_P441857	TC397772								TC397772
A_99_P417072	BJ264876			Ta.70011					TC378170
A_99_P308046	TA84067_4565			Ta.9116					TC375115
A_99_P222666	TA59262_4565
A_99_P334076	TA91784_4565			Ta.21325					TC390550
A_99_P134380	BJ230023		BJ230023	Ta.48548
A_99_P522872	CD886215			Ta.72436					TC441670
A_99_P359151	TA99723_4565								TC420186
A_99_P328741	TA90165_4565								TC374849
A_99_P456677	TC408242								TC408242
A_99_P095215	CV769143		CV769143	Ta.35933					TC444345
A_99_P520742	TC440811								TC440811
A_99_P386682	TA107175_4565								TC400278
A_99_P006366	BJ209482		BJ209482	Ta.3275					TC426083
A_99_P111600	DR732229		DR732229	Ta.41538
A_99_P560572	BE430521								TC456242
A_99_P564322	BE213265			Ta.54748						GO:0000070(mitotic sister chromatid segregation)|GO:0000212(meiotic spindle organization)|GO:0000743(nuclear migration involved in conjugation with cellular fusion)|GO:0002119(nematode larval development)|GO:0003674(molecular_function)|GO:0003924(GTPase activity)|GO:0005198(structural molecule activity)|GO:0005200(structural constituent of cytoskeleton)|GO:0005515(protein binding)|GO:0005525(GTP …
A_99_P568537	TC459310								TC459310
A_99_P306226	HP629834		HP629834	Ta.16828					TC395741
A_99_P380902	TA105753_4565								TC370680
A_99_P422672	TC382807								TC382807
A_99_P498677	TC431135								TC431135
A_99_P498512	TC431383								TC431383
A_99_P071545	BT009391		BT009391	Ta.27059
A_99_P031744
A_99_P572877
A_99_P266156	AK333423		AK333423	Ta.4238					TC377842
A_99_P434252	CD887032			Ta.7311					TC391917
A_99_P361056	TA100360_4565								TC403424
A_99_P316651	TA86563_4565			Ta.28911					TC424010
A_99_P523467	HP614443		HP614443	Ta.9890					TC441902
A_99_P298181	TA81144_4565								TC380083
A_99_P041896	CA485581		CA485581	Ta.15576
A_99_P446452	TC401202								TC401202
A_99_P412177	DY761321		DY761321	Ta.54792	780637	AGL16	MADS-box transcription factor TaAGL16		TC374179
A_99_P404917	TA111629_4565								TC428486
A_99_P253541	TA68132_4565								TC380750
A_99_P265606	AK333410		AK333410	Ta.70909					TC427028
A_99_P431502	CV772538			Ta.54047					TC389727
A_99_P255431	AK333981		AK333981	Ta.48415					TC409628
A_99_P167402	AK335374		AK335374	Ta.2243	543429	LOC543429	dynamin like Pr6(ADL6)		TC377458
A_99_P194608	TA108865_4565								TC449127
A_99_P079490	CK206267		CK206267	Ta.30388					TC427567
A_99_P377317	TA104870_4565
A_99_P244661	TA65662_4565								TC427159
A_99_P371467	TA103453_4565								TC415162
A_99_P318026	TA86948_4565			Ta.7121					TC401867
A_99_P252186	TA67762_4565								TC391889
A_99_P312841	HP620352		HP620352	Ta.11134					TC373403
A_99_P411652	TA82075_4565			Ta.4567					TC373656
A_99_P109645	AK332512		AK332512	Ta.41034
A_99_P048489	CA621351		CA621351	Ta.17505
A_99_P405802	U07933		U07933	Ta.140	543225	EmBP-1a	DNA-Binding protein		NP234599
A_99_P361011	TA100343_4565								TC369776
A_99_P358116	TA99367_4565
A_99_P218121	CJ681082		CJ681082	Ta.70040					TC398970
A_99_P354191	TA98037_4565								TC412054
A_99_P315411	JP209325		JP209325	Ta.37663					TC370995
A_99_P063507	TA57523_4565								TC371775
A_99_P030779	CK161718		CK161718	Ta.11557					TC430531
A_99_P192497	TA97452_4565								TC438646
A_99_P300351	TA81775_4565
A_99_P171359	BJ283298		BJ283298	Ta.57713
A_99_P020724	CA500510		CA500510	Ta.8221					TC420048
A_99_P147462
A_99_P256651	TA69013_4565								TC395769
A_99_P402102	TA110958_4565								TC412490
A_99_P270131	TA72997_4565								TC380624
A_99_P141268	U73172		U73172	Ta.50616	543249	SOD3.2	manganese superoxide dismutase		TC417836
A_99_P565027	TC457989								TC457989
A_99_P244141	AK330180		AK330180	Ta.9658					TC373341
A_99_P041981	CA485686		CA485686	Ta.15594					TC414441
A_99_P297931	TA81073_4565								TC419513
A_99_P026819	JP222248		JP222248	Ta.72580
A_99_P002226	DR741088		DR741088	Ta.1002					TC400699
A_99_P573547	TC461032								TC461032
A_99_P244326	TA65567_4565								TC408961
A_99_P286096	TA77665_4565								TC410122
A_99_P493087	TC428673								TC428673
A_99_P402297	TA111000_4565								TC438741
A_99_P352226	TA97436_4565								TC371943
A_99_P159312	TA78982_4565								TC370396
A_99_P356326	AK335271		AK335271	Ta.44410					TC403373
A_99_P474742	TA86039_4565								TC419264
A_99_P208811	CK209959		CK209959	Ta.2791	543070	Tatil	temperature stress-induced lipocalin		TC389306
A_99_P148682	CJ803313		CJ803313	Ta.52487					TC412893
A_99_P445827	TA73763_4565			Ta.55565					TC400539
A_99_P291646	TA79272_4565								TC386201
A_99_P541012	TC448865								TC448865
A_99_P456577	TC408171								TC408171
A_99_P337126	TA92732_4565			Ta.16518					TC432567
A_99_P425612	TC384726								TC384726
A_99_P004536	CK168554		CK168554	Ta.55175
A_99_P516012	HP623229		HP623229	Ta.54245					TC438784
A_99_P128360
A_99_P428052	TA52248_4565								TC444976
A_99_P206556	TA53034_4565								TC429159
A_99_P404357	AK334466		AK334466	Ta.4696					TC378913
A_99_P401277	TA110758_4565								TC406705
A_99_P305111	TA83201_4565
A_99_P061958	DR739165		DR739165	Ta.23163					TC389035
A_99_P516002	TC438761								TC438761
A_99_P256711	TA69036_4565			Ta.2663					TC402277
A_99_P482237	TC423302								TC423302	GO:0004672(protein kinase activity)|GO:0005524(ATP binding)|GO:0005575(cellular_component)|GO:0006468(protein phosphorylation)
A_99_P386042	TA107008_4565								TC402704
A_99_P112290	DR731477		DR731477	Ta.41686
A_99_P499707	TC431592								TC431592
A_99_P208756	TA53727_4565								TC404000
A_99_P295336	TA80322_4565								TC406893
A_99_P217786	TA57381_4565								TC375868
A_99_P368527	TA102731_4565								TC372572
A_99_P132600	CJ700217		CJ700217	Ta.48040					TC438577
A_99_P110745	DR734314		DR734314	Ta.41345
A_99_P344771	HP622295		HP622295	Ta.23182					TC429614
A_99_P365741	TA101964_4565								TC392690
A_99_P179790	CA632242		CA632242	Ta.59643
A_99_P141943	CJ812370		CJ812370	Ta.50784
A_99_P150212	CJ832771		CJ832771	Ta.52821					TC420737
A_99_P019999	BQ161090		BQ161090	Ta.7989
A_99_P055654
A_99_P328991	TA90240_4565
A_99_P456157	TC407866								TC407866
A_99_P070380	CD491086		CD491086	Ta.26763
A_99_P150917	CJ799005		CJ799005	Ta.52979					TC420653
A_99_P242191	TA65042_4565			Ta.15331					TC404646
A_99_P149322	CJ849939		CJ849939	Ta.52628					TC416510
A_99_P340461	TA93740_4565								TC409810
A_99_P458142	CK212993			Ta.54258					TC409301
A_99_P549492	TA69406_4565			Ta.6572					TC370403
A_99_P436622	TC393298								TC393298
A_99_P458012	BJ263192			Ta.6867					TC409197
A_99_P377392	TA104887_4565								TC447475
A_99_P481457	CA670974			Ta.69895					TC422904
A_99_P138790	CJ667779		CJ667779	Ta.75710
A_99_P232771	TA62366_4565			Ta.29550					TC372820
A_99_P291191	TA79149_4565								TC447087
A_99_P073575	TA54953_4565			Ta.28286					TC376616
A_99_P110760	DR734391		DR734391	Ta.41348
A_99_P126175	BT009202		BT009202	Ta.46015					TC407906
A_99_P454612	CK215313			Ta.2961					TC406837
A_99_P439107	TA86271_4565								TC395669
A_99_P091480	CJ573259		CJ573259	Ta.34626
A_99_P451412	TA68988_4565
A_99_P303916	TA82845_4565								TC429176
A_99_P248536	TA66705_4565			Ta.70698					TC415569
A_99_P158117	CK164692		CK164692	Ta.70083
A_99_P231296	TA61897_4565
A_99_P154227	CJ944831		CJ944831	Ta.53768					TC420211
A_99_P126215	CJ541843		CJ541843	Ta.46028
A_99_P292441	JP220176		JP220176	Ta.70606					TC387929
A_99_P436137	CA714283			Ta.72919					TC402549
A_99_P123250	CJ718858		CJ718858	Ta.45051					TC382767
A_99_P292481	TA79501_4565								TC455289
A_99_P235226	TA63123_4565								TC450772
A_99_P566482	BE489631			Ta.7961					TC397950
A_99_P469802	TC416437								TC416437
A_99_P495947	CD867243			Ta.45992					TC429910
A_99_P441172	CD929680			Ta.54346					TC397291
A_99_P063427	CV773337			Ta.24293						GO:0005575(cellular_component)|GO:0008150(biological_process)
A_99_P316176	TA86441_4565
A_99_P437782	JP232195		JP232195	Ta.79406					TC394655
A_99_P195518	AK331134		AK331134	Ta.73396					TC388711
A_99_P153827	CJ923204		CJ923204	Ta.53670					TC415492
A_99_P326641	TA89535_4565								TC415239
A_99_P486377	TC425408								TC425408
A_99_P335401	TA92179_4565
A_99_P304706	TA83074_4565			Ta.42226					TC397532
A_99_P482527	TC423386								TC423386
A_99_P570052	TC459814								TC459814
A_99_P072915	CD881896			Ta.27881
A_99_P407802	CK210876			Ta.55548					TC369898
A_99_P127705	AK332948		AK332948	Ta.46569					TC458029
A_99_P091430	CD865950		CD865950	Ta.34608					TC416706
A_99_P512692	TA90775_4565								TC437255
A_99_P164172	JP233055		JP233055	Ta.77322					TC442011
A_99_P006231	AK332007		AK332007	Ta.3227	780668	SRp30a	alternative splicing regulator		TC407102
A_99_P388842	TA107703_4565								TC436666
A_99_P204796	TA52495_4565			Ta.55400					TC460385
A_99_P308741	TA84282_4565								TC392840
A_99_P185260	TA72896_4565			Ta.622
A_99_P228351	TA61131_4565
A_99_P492237	CD929484			Ta.28151					TC421934
A_99_P544342	JP206909		JP206909	Ta.86713
A_99_P152402	CJ855445		CJ855445	Ta.53327
A_99_P489597	TC426959								TC426959	GO:0004449(isocitrate dehydrogenase (NAD+) activity)|GO:0005575(cellular_component)|GO:0005737(cytoplasm)|GO:0005739(mitochondrion)|GO:0005759(mitochondrial matrix)|GO:0005962(mitochondrial isocitrate dehydrogenase complex (NAD+))|GO:0006099(tricarboxylic acid cycle)|GO:0006102(isocitrate metabolic process)|GO:0006537(glutamate biosynthetic process)|GO:0042645(mitochondrial nucleoid)
A_99_P036064	BQ578952		BQ578952	Ta.13377					TC429740
A_99_P143118	TA105169_4565			Ta.74056					TC377402
A_99_P149517	CJ777287		CJ777287	Ta.52668					TC397336
A_99_P427822	HP616618		HP616618	Ta.21225					TC386832
A_99_P239011	TA64171_4565			Ta.25732					TC390806
A_99_P149312
A_99_P025064	CK168439		CK168439	Ta.9736					TC382984
A_99_P316591	TA86548_4565
A_99_P146587	CK209289		CK209289	Ta.51941					TC407283
A_99_P429167	TC387807								TC387807
A_99_P302176	TA82319_4565
A_99_P095425	CA690578		CA690578	Ta.36021					TC429415
A_99_P447412	AK331873		AK331873	Ta.1329					TC401869
A_99_P115440	CJ704124		CJ704124	Ta.42786					TC435995
A_99_P109320	CD911934		CD911934	Ta.40912
A_99_P326756	TA89572_4565			Ta.3569					TC388764
A_99_P310611	TA84835_4565								TC372650
A_99_P021114	AK335165		AK335165	Ta.8333					TC381822
A_99_P437972	TC394794								TC394794	GO:0003674(molecular_function)|GO:0005575(cellular_component)|GO:0005739(mitochondrion)
A_99_P141388	TA85747_4565			Ta.19270
A_99_P310686	TA84863_4565								TC402476
A_99_P313951	JP212668		JP212668	Ta.10544					TC372052
A_99_P029619	BE497827			Ta.70599
A_99_P345621	AK334978		AK334978	Ta.33829					TC408348
A_99_P385787	TA106947_4565
A_99_P056871	AK331943		AK331943	Ta.20725					TC434725
A_99_P050389	CA627385		CA627385	Ta.18019
A_99_P306956	TA83734_4565								TC422024
A_99_P459822	TC410428								TC410428	GO:0003674(molecular_function)|GO:0005624(membrane fraction)|GO:0005886(plasma membrane)|GO:0009409(response to cold)|GO:0009414(response to water deprivation)|GO:0009651(response to salt stress)|GO:0009737(response to abscisic acid stimulus)|GO:0016020(membrane)|GO:0016021(integral to membrane)|GO:0016023(cytoplasmic membrane-bounded vesicle)|GO:0042538(hyperosmotic salinity response)
A_99_P125210	CO347540		CO347540	Ta.45709					TC427691
A_99_P560117	HP618024		HP618024	Ta.1134					TC377613
A_99_P544007	TC450016								TC450016
A_99_P363151	TA101092_4565								TC385308
A_99_P387522	TA107374_4565								TC427849
A_99_P475632	TC419772								TC419772
A_99_P249446	TA66966_4565			Ta.56670					TC429021
A_99_P172694
A_99_P446852	BT008957		BT008957	Ta.12700	542795	WAG	MADS box transcription factor		TC401453
A_99_P532447	TC445490								TC445490
A_99_P372912	TA103794_4565								TC445087
A_99_P425912	TC385416								TC385416
A_99_P222806	TA59294_4565			Ta.1546					TC418736
A_99_P471092	TC417173								TC417173
A_99_P358851	AK333132		AK333132	Ta.8989	542978	msh2	MSH2 protein		TC415306
A_99_P488902	TA60333_4565			Ta.53914					TC436043
A_99_P502452	JP219477		JP219477	Ta.67063					TC432760
A_99_P511327	CA598579		CA598579	Ta.46440					TC436670
A_99_P255806	TA68777_4565			Ta.763					TC374976
A_99_P364716	TA101605_4565
A_99_P309256	TA84425_4565								TC447051
A_99_P050829	CA630855		CA630855	Ta.18184
A_99_P294566	TA80105_4565			Ta.9550					TC387810
A_99_P038404	BQ838757		BQ838757	Ta.14236					TC440333
A_99_P541807	CA704375			Ta.29489					TC449176
A_99_P077530	CK196949		CK196949	Ta.29856
A_99_P361911	TA100661_4565								TC400318
A_99_P566867	BF201698								TC458660
A_99_P088295	CD927648		CD927648	Ta.33584					TC392424
A_99_P451387
A_99_P124885	CV758930		CV758930	Ta.45606
A_99_P408492	CK217345		CK217345	Ta.58498					TC370558
A_99_P308056	TA84069_4565
A_99_P145607	CD878873			Ta.51712
A_99_P529357	TA60332_4565								TC429441
A_99_P142863	TC386256								TC386256
A_99_P200194	TA50995_4565
A_99_P350146	HP628846		HP628846	Ta.72762					TC426290
A_99_P209106	DR738899		DR738899	Ta.70604	542775	Chi 1	chitinase 1		TC378180
A_99_P014264	BJ293878		BJ293878	Ta.6002					TC444107
A_99_P004316
A_99_P337411	TA92819_4565								TC407581
A_99_P157687
A_99_P200016	TA50939_4565
A_99_P124935	TA100437_4565								TC414142
A_99_P394562	TA109100_4565								TC408327
A_99_P306061	TA83483_4565								TC430701
A_99_P520672	JP215660		JP215660	Ta.6325					TC440795
A_99_P394212	TA109017_4565								TC430612
A_99_P158362	DR741488		DR741488	Ta.54554					TC407017
A_99_P436397	CK162065			Ta.29479					TC393641
A_99_P507312	BJ278575			Ta.54554					TC434898
A_99_P360531	TA100177_4565								TC431750
A_99_P165607	TA79762_4565			Ta.56379					TC428737
A_99_P646431	CK168082		CK168082	Ta.61809
A_99_P542842	CK206412		CK206412	Ta.54451					TC449589
A_99_P289661	TA78699_4565								TC404039
A_99_P217721	TA57361_4565			Ta.5094					TC442017
A_99_P287296	TA78012_4565								TC432447
A_99_P150922	CJ799030		CJ799030	Ta.52980					TC455354
A_99_P453812	CV781517			Ta.19801					TC406291
A_99_P001556
A_99_P399162	TA110230_4565								TC423830
A_99_P005571	AK331568		AK331568	Ta.71687					TC393104
A_99_P344671	JP224746		JP224746	Ta.40051
A_99_P369797	TA103042_4565
A_99_P407242	DR740915			Ta.24945					TC369336
A_99_P299331	TA81482_4565			Ta.35825					TC371893
A_99_P421387	TC381800								TC381800
A_99_P385547	CJ536805		CJ536805	Ta.77146					TC414741
A_99_P174334	CV766682			Ta.14434
A_99_P272891	HP630196		HP630196	Ta.75229					TC369926
A_99_P131990	CJ717887		CJ717887	Ta.47846					TC441018
A_99_P524642	TC442357								TC442357
A_99_P294911	CJ661551		CJ661551	Ta.35656					TC412795
A_99_P088085	DR739834		DR739834	Ta.33515					TC411591
A_99_P135215	AK332696		AK332696	Ta.35529					TC400703
A_99_P381612	TA105924_4565
A_99_P452267	TC405264								TC405264	GO:0003735(structural constituent of ribosome)|GO:0005515(protein binding)|GO:0006412(translation)|GO:0008097(5S rRNA binding)|GO:0022625(cytosolic large ribosomal subunit)
A_99_P292516	TA79515_4565								TC414211
A_99_P091645	CV779546		CV779546	Ta.34676					TC403436
A_99_P313746	TA85750_4565								TC409166
A_99_P550782	CK201056		CK201056	Ta.30530					TC452563
A_99_P400847	TA110657_4565
A_99_P263926	AK331713		AK331713	Ta.6151					TC380800
A_99_P210066	TA54161_4565								TC425864
A_99_P391612	TA108387_4565								TC438813
A_99_P352011	TA97371_4565
A_99_P071300	CJ518615		CJ518615	Ta.26978	100192150	LOC100192150	WRKY22 transcription factor
A_99_P276811	HP627871		HP627871	Ta.6368					TC373263
A_99_P370157	TA103125_4565
A_99_P094490	CK206563		CK206563	Ta.35646					TC441217
A_99_P124120	DY742555		DY742555	Ta.45330
A_99_P472592	CK169160			Ta.12395					TC418084
A_99_P352171	TA97420_4565								TC383470
A_99_P133505	AK335035		AK335035	Ta.48340					TC404327
A_99_P026469	DR736569		DR736569	Ta.10184					TC381513
A_99_P541977	AK333362		AK333362	Ta.23109					TC449260
A_99_P103740	TA99221_4565								TC423953
A_99_P214266	HP629624		HP629624	Ta.70147					TC452923
A_99_P152692	CJ864490		CJ864490	Ta.53396
A_99_P314746	TA86032_4565								TC370198
A_99_P226616	TA60452_4565			Ta.28365					TC452210
A_99_P429542	CK168532		CK168532	Ta.72244					TC388120
A_99_P507817	TA107057_4565								TC435118
A_99_P012424	CJ596230		CJ596230	Ta.5359
A_99_P311581	TA85101_4565
A_99_P395962	TA109436_4565								TC386342
A_99_P316386	TA86493_4565
A_99_P176469	CK200799			Ta.45983
A_99_P220826	TA58594_4565			Ta.70953					TC428594
A_99_P109265	CD893896		CD893896	Ta.40891					TC393848
A_99_P009181	CV764493			Ta.4226
A_99_P195833	DR741114		DR741114	Ta.70023	100146091	LOC100146091	vacuolar ATPase subunit c
A_99_P024349	CV772301		CV772301	Ta.9467
A_99_P388257	CD869032		CD869032	Ta.75756					TC386941
A_99_P540302	TA62892_4565								TC448604
A_99_P540202	TC448559								TC448559
A_99_P038099	BE405296		BE405296	Ta.14124
A_99_P365086	TA101729_4565
A_99_P321056	AK333602		AK333602	Ta.38186					TC406727
A_99_P490952	TA73651_4565								TC427646
A_99_P567057	TC458763								TC458763
A_99_P197936	TA50113_4565								TC442562
A_99_P301246	TA82038_4565								TC398247
A_99_P072355	DR738105		DR738105	Ta.27661					TC373270
A_99_P042286	CA486123		CA486123	Ta.15660
A_99_P202871	HP634605		HP634605	Ta.6428					TC389370
A_99_P360746	TA100238_4565								TC429071
A_99_P158247
A_99_P498082	TC430850								TC430850
A_99_P345181	TA95234_4565
A_99_P260786	TA70216_4565								TC393883
A_99_P305711	TA83385_4565			Ta.47348					TC397229
A_99_P242631	JP231489		JP231489	Ta.79787					TC444193
A_99_P509822	BE516506								TC436035
A_99_P502432	HP621142		HP621142	Ta.71966					TC432758
A_99_P496172	TA50518_4565			Ta.54842					TC402485
A_99_P514352	CJ694654			Ta.70149					TC438011
A_99_P382497	TA106143_4565								TC402164
A_99_P266756	TA71935_4565								TC405677
A_99_P541632	HP622474		HP622474	Ta.14353					TC449187
A_99_P068505	CK208247		CK208247	Ta.26359
A_99_P243556	TA65392_4565			Ta.3253					TC393184
A_99_P426387	AK332740		AK332740	Ta.2860	543455	MCM2	minichromosomal maintenance factor		TC385764
A_99_P238816	TA64117_4565
A_99_P162052	DR740108		DR740108	Ta.55573					TC454942
A_99_P116020	CJ692259		CJ692259	Ta.42961					TC433978
A_99_P000491	HP612885		HP612885	Ta.260	543490	LOC543490	RNA-binding protein		TC378740
A_99_P426647	CJ560752			Ta.29977					TC385927
A_99_P529857	TA103921_4565								TC444413
A_99_P273256	TA73907_4565			Ta.33745					TC414645
A_99_P311881	TA85184_4565
A_99_P271966	TA73527_4565
A_99_P161977	CK208419		CK208419	Ta.55557
A_99_P532482	TC445503								TC445503
A_99_P224506	TA59870_4565								TC383241
A_99_P154432	CJ965152		CJ965152	Ta.53812
A_99_P313026	TA85519_4565
A_99_P510577	TC436325								TC436325
A_99_P540452	TC448696								TC448696
A_99_P290611	CK194538		CK194538	Ta.55491					TC419848
A_99_P241406	Y11485		Y11485	Ta.118	100037548	SER1	serpin 1		TC413770
A_99_P563872	TA87690_4565								TC457543
A_99_P507342	CV781205			Ta.28603					TC434917
A_99_P546862	TA59996_4565			Ta.54084					TC451058
A_99_P351446	TA97189_4565								TC413821
A_99_P412297
A_99_P018659	JP238592		JP238592	Ta.78363					TC397189
A_99_P411112	TA71973_4565								TC373179
A_99_P554552	TC454023								TC454023
A_99_P436107	TC393407								TC393407	GO:0003674(molecular_function)|GO:0008150(biological_process)|GO:0016023(cytoplasmic membrane-bounded vesicle)
A_99_P509992	CV772624			Ta.9226					TC436119
A_99_P122285
A_99_P366462	TA102197_4565								TC403981
A_99_P229586	TA61435_4565			Ta.70827					TC407750
A_99_P511937	CA656395			Ta.11617					TC436935
A_99_P387857	TA107464_4565								TC427702
A_99_P334686	TA91961_4565								TC414076
A_99_P085945	CK206480		CK206480	Ta.32727					TC388236
A_99_P363711	BJ321655		BJ321655	Ta.69239
A_99_P385402	TA106856_4565								TC400299
A_99_P392227	HP628752		HP628752	Ta.37974					TC387334
A_99_P511512	TC436754								TC436754
A_99_P171084	CN010969			Ta.57651					TC434146
A_99_P139190
A_99_P266726	TA71924_4565			Ta.6916					TC424959
A_99_P200341	TA51042_4565								TC444883
A_99_P315241	CJ807545		CJ807545	Ta.21376					TC424973
A_99_P365961	TA102044_4565								TC416648
A_99_P154467	CJ965999		CJ965999	Ta.53820
A_99_P503047	CD883563			Ta.60294					TC412753
A_99_P068510	TA101616_4565
A_99_P039344	CA680188		CA680188	Ta.14694
A_99_P528522	BJ289077			Ta.9224					TC444003
A_99_P107080	CB307848		CB307848	Ta.40204					TC410715
A_99_P015324	BJ303114		BJ303114	Ta.6369					TC425209
A_99_P387132	TA107277_4565								TC388944
A_99_P172634	CJ808218		CJ808218	Ta.58011					TC439323
A_99_P588977	DQ435663		DQ435663	Ta.33558	100049035	TUBA-3A	alpha tubulin-3A		TC391049
A_99_P356901	TA98954_4565
A_99_P349181	TA96489_4565								TC402557
A_99_P362271	TA100790_4565								TC390997
A_99_P497522	TC430604								TC430604
A_99_P042716	CA486702		CA486702	Ta.15755
A_99_P003061
A_99_P493747	JP226899		JP226899	Ta.81905					TC428942
A_99_P360231	TA100077_4565								TC411372
A_99_P198641	CK211481		CK211481	Ta.28849	543171	LOC543171	ubiquitin-conjugating enzyme		TC444301
A_99_P091760	TA95358_4565								TC377299
A_99_P275011	TA74431_4565								TC383545
A_99_P292301	TA79456_4565
A_99_P481827	TA82835_4565								TC423097
A_99_P459277	CJ672883			Ta.70317					TC410066
A_99_P008346	TA77968_4565			Ta.3957					TC371516
A_99_P363251	TA101125_4565
A_99_P276126	TA74762_4565								TC373681
A_99_P552302	CV771725			Ta.19076					TC384222
A_99_P405337	TA111736_4565								TC454811
A_99_P520877	CK207894		CK207894	Ta.51928					TC440862
A_99_P034009
A_99_P288481	TA78362_4565								TC374207
A_99_P202451	TA51749_4565			Ta.55729					TC375515
A_99_P402732	TA111103_4565								TC389653
A_99_P125435	CJ550262		CJ550262	Ta.77466
A_99_P061538	TA103621_4565
A_99_P020064	CD931044		CD931044	Ta.8011					TC432135
A_99_P353556	CK153554		CK153554	Ta.3296					TC413447
A_99_P257031	M95818		M95818	Ta.1317	543468	LOC543468	initiation factor (iso)4F p28 subunit		TC383303
A_99_P486952	TC425694								TC425694
A_99_P397847	TA109907_4565
A_99_P470972	TA70519_4565								TC417127
A_99_P408737	TC370775								TC370775	GO:0003677(DNA binding)|GO:0005488(binding)|GO:0005575(cellular_component)|GO:0005886(plasma membrane)|GO:0007267(cell-cell signaling)|GO:0008150(biological_process)|GO:0048032(galacturonate binding)
A_99_P242531	TA65118_4565			Ta.55927					TC408322
A_99_P182358
A_99_P407347	CJ655745			Ta.2657					TC369431
A_99_P571997	TC460483								TC460483
A_99_P005591
A_99_P546182	AK331067		AK331067	Ta.36012					TC450768
A_99_P173814	CK209584			Ta.58273					TC381187
A_99_P488312	CV064565			Ta.11216					TC426336
A_99_P152847	TC422042								TC422042
A_99_P063177	AB003682		AB003682	Ta.24102	542776	0.19 alpha-AI	0.19 alpha-amylase inhibitor		NP234364
A_99_P533537	TC445938								TC445938
A_99_P086290	TA98971_4565
A_99_P021154	BQ161767		BQ161767	Ta.8345
A_99_P568802	CJ547566								TC459502
A_99_P208781	TA53733_4565			Ta.28875					TC369808
A_99_P410872	TC372916								TC372916
A_99_P545977	BJ236855			Ta.10019					TC450781
A_99_P319296	TA87321_4565								TC377176
A_99_P361316	TA100459_4565
A_99_P141098	CK206463			Ta.50575					TC426438
A_99_P384867	TA106724_4565								TC422852
A_99_P213481	HP619107		HP619107	Ta.71068					TC413575
A_99_P035154	CA486436		CA486436	Ta.13061					TC400848
A_99_P016184	DR737264		DR737264	Ta.6665	100682502	LOC100682502	C2H2 Zn finger protein
A_99_P231121	AK330559		AK330559	Ta.58078					TC388359
A_99_P076610	AK334964		AK334964	Ta.29581					TC411626
A_99_P491642	AK334280		AK334280	Ta.43446					TC428040
A_99_P349511	TA96605_4565								TC395718
A_99_P359781	TA99918_4565								TC413749
A_99_P157347	TA61340_4565			Ta.54524					TC376679
A_99_P516842	HP620553		HP620553	Ta.75579					TC439180
A_99_P055185
A_99_P214136	TA55703_4565
A_99_P425907	CD871736			Ta.14010					TC385414
A_99_P350361	TA96871_4565								TC400312
A_99_P193598	TA72479_4565								TC413263
A_99_P270796	AK332744		AK332744	Ta.48728					TC406240
A_99_P082190	CJ787643		CJ787643	Ta.31327
A_99_P113520	TC438959								TC438959	GO:0005739(mitochondrion)
A_99_P143268	CJ886492		CJ886492	Ta.51135
A_99_P145306
A_99_P253326	TA68059_4565
A_99_P181155	DR741442			Ta.36758					TC375781
A_99_P563992	TA59959_4565			Ta.54817					TC407541
A_99_P450592	CA728087		CA728087	Ta.75360					TC404182
A_99_P366271	TA102136_4565								TC395095
A_99_P612207	K03076		K03076	Ta.69925	543192	LOC543192	alpha/beta-gliadin precursor		TC442901
A_99_P270561	TA73114_4565								TC446158
A_99_P535867	AY781353		AY781353	Ta.8281	778415	EREB2	ethylene-responsive element binding protein 2		TC446899
A_99_P281441	TA76292_4565								TC396747
A_99_P105375	CK167026		CK167026	Ta.34277	606363	ltp9.2	type 1 non-specific lipid transfer protein precursor
A_99_P385322	TA106838_4565								TC452899
A_99_P073930	CK162288		CK162288	Ta.28535
A_99_P512517	CV764321			Ta.9558					TC437177
A_99_P560807	JP210465		JP210465	Ta.29501					TC456340
A_99_P010186	TA103644_4565								TC444558
A_99_P254371	TA68376_4565			Ta.7703					TC385734
A_99_P028974	JP224326		JP224326	Ta.11000					TC445606
A_99_P521902	HP623437		HP623437	Ta.53984					TC447404
A_99_P289971	TA78789_4565								TC376353
A_99_P455162	BJ267293			Ta.911					TC407183
A_99_P131665	CJ727636		CJ727636	Ta.47754					TC437888
A_99_P176656	TA61063_4565			Ta.54330					TC391639
A_99_P138780	TA100584_4565								TC414734
A_99_P186432	CD888846		CD888846	Ta.75885
A_99_P234406	TA62875_4565								TC397338
A_99_P099910	BJ244210			Ta.27714					TC433293
A_99_P284676	TA77268_4565			Ta.7617					TC433752
A_99_P391987	TA108480_4565								TC431665
A_99_P234091	TA62775_4565			Ta.50448					TC439279
A_99_P397217	TA109757_4565								TC450678
A_99_P351521	CK206576		CK206576	Ta.66070					TC425367
A_99_P411212	CK217784			Ta.6483					TC373282
A_99_P246061	TA66019_4565
A_99_P275996	TA74731_4565								TC373297
A_99_P031299	BQ170655		BQ170655	Ta.11714
A_99_P559027	TC455647								TC455647
A_99_P253486	DR737777		DR737777	Ta.13694					TC396094
A_99_P388737	TA107681_4565								TC391797
A_99_P094190	AK335627		AK335627	Ta.35530	100037550	STK	protein serine/threonine kinase-like		TC440738
A_99_P176309	CV776061			Ta.71404
A_99_P366001	TA102056_4565								TC440455
A_99_P481022	HP622341		HP622341	Ta.36494					TC422706
A_99_P412277	TC374263								TC374263
A_99_P202766	TA51846_4565			Ta.54099					TC409061
A_99_P261391	BT009539		BT009539	Ta.27178					TC381969
A_99_P292056	AK331772		AK331772	Ta.11129					TC458764
A_99_P302131	JP210374		JP210374	Ta.48596					TC386012
A_99_P001891	BJ280847		BJ280847	Ta.852					TC439183
A_99_P142653	BQ483755
A_99_P450892	TC404367								TC404367
A_99_P085070	TA101849_4565								TC393518
A_99_P273981	HP621640		HP621640	Ta.32084					TC402953
A_99_P007501	CV779915		CV779915	Ta.3669
A_99_P344871	JP218762		JP218762	Ta.35703					TC372890
A_99_P323321	HP625891		HP625891	Ta.40750					TC421389
A_99_P011509	CD452907		CD452907	Ta.5038
A_99_P276571	TA74895_4565								TC390323
A_99_P555577	CA623314								TC454397
A_99_P250666	TA67350_4565			Ta.5399					TC401090
A_99_P352981	TA97676_4565								TC390087
A_99_P011084	CK158066			Ta.4884					TC386729
A_99_P173934
A_99_P241386	CK209668		CK209668	Ta.817	543281	LOC543281	precursor protein (AA -25 to 143)		TC402211
A_99_P318926	TA87205_4565								TC383746
A_99_P404042	TA111418_4565								TC433652
A_99_P218016	TA57439_4565								TC383856
A_99_P330646	TA90732_4565								TC404273
A_99_P063967	TA69041_4565								TC368642
A_99_P108835	CD864488		CD864488	Ta.40756					TC418189
A_99_P019364	CV779079			Ta.7758
A_99_P063857	CK170473		CK170473	Ta.24728	543245	Wcor719	Wcor719 protein
A_99_P172319	AK335299		AK335299	Ta.47277					TC430736
A_99_P210931	TA54418_4565								TC369682
A_99_P436017	CJ513365			Ta.7035					TC393347
A_99_P325551	TA89212_4565			Ta.5089					TC391787
A_99_P129260	EF028751		EF028751	Ta.47061	780571	CBF11	CBFIa-A11		TC369436
A_99_P060201	BT009552		BT009552	Ta.22233					TC437329
A_99_P120384	CD934204			Ta.44236					TC454828
A_99_P379637	TA105444_4565								TC450284
A_99_P017534	BJ321221		BJ321221	Ta.7122
A_99_P160182	AK333346		AK333346	Ta.55162					TC447790
A_99_P212596	AF314182		AF314182	Ta.54718	542868	tpt1	triose phosphate translocator		TC450758
A_99_P193453
A_99_P367252	TA102427_4565								TC418689
A_99_P532117	TA75183_4565			Ta.6062					TC445365
A_99_P318361	TA87050_4565								TC380834
A_99_P209901	TA54110_4565
A_99_P142793	AK331961		AK331961	Ta.51014					TC429789
A_99_P010944
A_99_P120324	TA110238_4565			Ta.44217					TC413167
A_99_P317026	TA86668_4565								TC376194
A_99_P298966	TA81376_4565
A_99_P027499	CJ559048		CJ559048	Ta.10510
A_99_P497517	TC430591								TC430591
A_99_P227336	TA60792_4565			Ta.54322					TC439957
A_99_P458442	TA52442_4565								TC406030
A_99_P203981	TA52236_4565								TC419304
A_99_P206771	TA53093_4565			Ta.54199
A_99_P530912	TC419313								TC419313
A_99_P002836	Y11485		Y11485	Ta.118	100037548	SER1	serpin 1		TC413770
A_99_P394332	TA109045_4565								TC428168
A_99_P272191	HP620147		HP620147	Ta.55140
A_99_P352841	TA97634_4565								TC391629
A_99_P556407	BQ904934			Ta.53909					TC454694
A_99_P464957	CA617807			Ta.37251					TC413861
A_99_P252071	TA67734_4565			Ta.549					TC420494
A_99_P454212	BQ744057		BQ744057	Ta.28521					TC406551
A_99_P417102	TA77735_4565			Ta.10890					TC413522
A_99_P327436	TA89776_4565
A_99_P063157	AY015491		AY015491	Ta.24097
A_99_P036449
A_99_P436197	TC401342								TC401342
A_99_P282451	TA76600_4565
A_99_P198206	HP624505		HP624505	Ta.55950	100415832	Di19A	Di19 family protein		TC398858
A_99_P538327	TA78071_4565			Ta.55195					TC447717
A_99_P279501	DQ655711		DQ655711	Ta.9744	780624	Bri1	brassinosteroid-insensitive 1		TC388606
A_99_P262911	TA70810_4565			Ta.7561					TC401637
A_99_P285871	TA77591_4565
A_99_P390307	HP614565		HP614565	Ta.6691					TC449915
A_99_P377057	TA104809_4565								TC459781
A_99_P184457
A_99_P434537	TC392155								TC392155
A_99_P292746	TA79569_4565								TC386979
A_99_P158507	DY761321		DY761321	Ta.54792	780637	AGL16	MADS-box transcription factor TaAGL16
A_99_P152662	CJ859100		CJ859100	Ta.53390					TC443906
A_99_P080915	CN012484		CN012484	Ta.30899
A_99_P273391	TA73950_4565			Ta.14540					TC378975
A_99_P139130	CK161730		CK161730	Ta.49969
A_99_P387352	TA107333_4565
A_99_P335391	TA92177_4565								TC427946
A_99_P242721	TA65157_4565			Ta.253					TC384685
A_99_P265596	TA71579_4565
A_99_P105080	BJ257430		BJ257430	Ta.39539					TC416538
A_99_P317236	TA86730_4565			Ta.23170					TC433519
A_99_P103780	TA93439_4565								TC421861
A_99_P247921	TA66542_4565								TC392055
A_99_P352436	TA97500_4565
A_99_P068805	CD490778		CD490778	Ta.26427
A_99_P085295	TA81568_4565			Ta.32498					TC386376
A_99_P138600	BT009337		BT009337	Ta.49792
A_99_P339661	TA93499_4565			Ta.4659					TC386358
A_99_P565267	TA86672_4565			Ta.14040					TC457829
A_99_P153527	CJ907213		CJ907213	Ta.53592					TC420550
A_99_P539502	JP221639		JP221639	Ta.12356					TC429364
A_99_P213986	HP628394		HP628394	Ta.54515					TC378797
A_99_P248881	TA66802_4565			Ta.14488
A_99_P430692	TA100532_4565								TC389019
A_99_P523297	TC441813								TC441813
A_99_P145837	CJ942651		CJ942651	Ta.51763
A_99_P074445
A_99_P360861	TA100278_4565
A_99_P520017
A_99_P563022	TA65841_4565			Ta.28027					TC457237
A_99_P174579	CA485134		CA485134	Ta.58451
A_99_P554302	CA735126			Ta.37					TC448446
A_99_P548707	CD893690			Ta.12254					TC451791
A_99_P504177	CK206017			Ta.41061					TC433543
A_99_P246401	AK332079		AK332079	Ta.54511	543124	LOC543124	phytochelatin synthetase		TC379942
A_99_P317596	TA86836_4565								TC425462
A_99_P328506	TA90083_4565								TC382549
A_99_P503297	CJ832613		CJ832613	Ta.52815					TC433111
A_99_P279886	TA75841_4565			Ta.5346					TC404232
A_99_P254761	TA68495_4565			Ta.562					TC384182
A_99_P006971	CK162590		CK162590	Ta.65868					TC368547
A_99_P191287	CV772999			Ta.62155						GO:0016023(cytoplasmic membrane-bounded vesicle)
A_99_P124800	CK207148		CK207148	Ta.74589					TC399099
A_99_P525587
A_99_P042861	CA486909		CA486909	Ta.15787					TC424577
A_99_P443572	HP620724		HP620724	Ta.54894					TC397714
A_99_P297936	TA81074_4565								TC433856
A_99_P217486	TA57249_4565			Ta.55166					TC381110
A_99_P190032	CK195162		CK195162	Ta.32902
A_99_P226051	DR740012		DR740012	Ta.55631	542826	S85	blue copper-binding protein homolog		TC450396
A_99_P003396	CJ778506		CJ778506	Ta.1579
A_99_P052461	CJ823770		CJ823770	Ta.18792					TC387202
A_99_P089735	DQ334405		DQ334405	Ta.34077	100127088	NHEXL1c	Na+/H+ antiporter NHEXL1c		TC412821
A_99_P131265	CJ674056		CJ674056	Ta.47642					TC436052
A_99_P566592	TC458619								TC458619
A_99_P468772	TC415868								TC415868
A_99_P205496	TA52717_4565			Ta.5958					TC384779
A_99_P377142	TA104829_4565								TC381052
A_99_P509402	TC435820								TC435820
A_99_P356726	TA98877_4565			Ta.36133					TC426968
A_99_P309096	TA84382_4565								TC407557
A_99_P414167	CK162362			Ta.21508					TC375812
A_99_P493242	TC428742								TC428742
A_99_P312446	TA85353_4565			Ta.25381					TC449526
A_99_P077010
A_99_P115185	CJ680105		CJ680105	Ta.42706					TC429785
A_99_P515172	TC438417								TC438417
A_99_P477732	X56782		X56782	Ta.808	543403	1b-c38	HBP-1b		TC420889
A_99_P259461	TA69848_4565								TC371502
A_99_P555597	TC454410								TC454410
A_99_P453687	TC406227								TC406227
A_99_P227061	TA60707_4565			Ta.73985					TC452460
A_99_P555377	CK209526			Ta.14848					TC454326
A_99_P021269	DR741739		DR741739	Ta.8375					TC423898
A_99_P480372	HP634092		HP634092	Ta.5480	100037659	Uox	urate oxidase		TC372701
A_99_P005506	TC441762								TC441762
A_99_P516807	TC439146								TC439146
A_99_P072185	BT009140		BT009140	Ta.27537
A_99_P237419	HP624992		HP624992	Ta.55196	542829	WCK-1	MAP kinase homolog		TC399814
A_99_P213931	AK333388		AK333388	Ta.48331					TC426764
A_99_P205446	TA52698_4565			Ta.30673					TC379289
A_99_P070230	CD490984		CD490984	Ta.26732
A_99_P411272	CK206774			Ta.9658					TC373341
A_99_P466152	CJ649988			Ta.38859					TC414332
A_99_P454817	BJ317983								TC406975
A_99_P131725	CJ528170		CJ528170	Ta.47770
A_99_P122580	AK333563		AK333563	Ta.44877					TC405149
A_99_P432377	TC390364								TC390364
A_99_P339036	TA93319_4565								TC410035
A_99_P497367
A_99_P513712	TA76235_4565			Ta.6608					TC437734
A_99_P392922	TA108707_4565
A_99_P120959	CA743300		CA743300	Ta.44402					TC416331
A_99_P539562	CA620862			Ta.17437					TC448304
A_99_P147182	DR732034		DR732034	Ta.52082
A_99_P087895	TA102224_4565								TC443678
A_99_P407327	TC369396								TC369396	GO:0003735(structural constituent of ribosome)|GO:0005515(protein binding)|GO:0005739(mitochondrion)|GO:0006412(translation)|GO:0008097(5S rRNA binding)|GO:0022625(cytosolic large ribosomal subunit)
A_99_P074290	AJ604461		AJ604461	Ta.28778
A_99_P033359	CK211257		CK211257	Ta.12347
A_99_P252791	TA67913_4565								TC411041
A_99_P232156	HP624683		HP624683	Ta.21508
A_99_P291586	TA79257_4565								TC379202
A_99_P016179	CK166857			Ta.6663
A_99_P391152	TA108272_4565								TC457867
A_99_P034339
A_99_P013139	AM085514		AM085514	Ta.5613	778401	atg9	autophagy protein 9		TC375763
A_99_P003781	BE444074		BE444074	Ta.1715
A_99_P023569	HP636606		HP636606	Ta.9147					TC436080
A_99_P258236	AK330822		AK330822	Ta.14545					TC430637
A_99_P274591	TA74307_4565								TC403797
A_99_P265376	TA71518_4565								TC388038
A_99_P130070
A_99_P350871	TA97025_4565								TC448995
A_99_P412432	TC374421								TC374421
A_99_P399047	TA110206_4565
A_99_P431172	TA53762_4565								TC389446
A_99_P174059	BI502693			Ta.13285
A_99_P255381	TA68660_4565								TC428671
A_99_P271411	AK333193		AK333193	Ta.13464					TC381896
A_99_P134780	BT009470		BT009470	Ta.48645					TC399820
A_99_P336036	TA92378_4565
A_99_P392472	TA108599_4565								TC452556
A_99_P521652	CD897939			Ta.1358					TC441151
A_99_P371272	TA103404_4565								TC443635
A_99_P157342	CK166480		CK166480	Ta.54523	542943	LOC542943	BBC1-like protein
A_99_P245156	TA65794_4565
A_99_P228561	HP628630		HP628630	Ta.70038					TC385102
A_99_P470252	TC416711								TC416711
A_99_P201956	TA51552_4565								TC378508
A_99_P376042	TA104570_4565								TC457660
A_99_P436367	TA59312_4565			Ta.14445					TC393592
A_99_P146082	AK334149		AK334149	Ta.75305					TC390080
A_99_P302196	TA82325_4565			Ta.6007					TC403936
A_99_P133035	CJ499098		CJ499098	Ta.48170					TC412032
A_99_P006546	CK202911		CK202911	Ta.3328
A_99_P138105	CD886572		CD886572	Ta.49642
A_99_P169639	DR735490			Ta.24437					TC450571
A_99_P495102	TA62368_4565			Ta.70117					TC429538
A_99_P430137	TA85496_4565								TC453563
A_99_P432837	TC390728								TC390728
A_99_P424087	CK155754			Ta.4806					TC383968
A_99_P484912	CV778554			Ta.54397					TC425085
A_99_P506692	TA58292_4565								TC434644
A_99_P080645	EU915561		EU915561	Ta.30833	100192177	DMC1	disrupted meiotic cDNA 1 protein		TC428264
A_99_P306126	TA83506_4565								TC399792
A_99_P300451	JP227334		JP227334	Ta.20993
A_99_P301956	TA82255_4565								TC416180
A_99_P374532	TA104187_4565								TC416864
A_99_P221036	AK334061		AK334061	Ta.8584	606366	wgluc5	wgluc5 protein		TC432593
A_99_P204046	TA52254_4565			Ta.37920					TC375469
A_99_P122650	CJ530488		CJ530488	Ta.77616
A_99_P112035	DR731834		DR731834	Ta.41632
A_99_P184387	CV768616		CV768616	Ta.278	543422	LOC543422	pathogenesis-related protein 1
A_99_P398062	TA109963_4565								TC435290
A_99_P194553	HP627175		HP627175	Ta.32770					TC421651
A_99_P466127	TC414327								TC414327
A_99_P239576	TA64314_4565			Ta.2218					TC378379
A_99_P564722	TA78012_4565								TC432447
A_99_P359551	TA99853_4565								TC428288
A_99_P133590
A_99_P334776	TA91987_4565								TC431352
A_99_P394107	TA108993_4565								TC459316
A_99_P157177	BE414648		BE414648	Ta.69993	780582	avnla	avenin-like a precursor-like
A_99_P234216	TA62802_4565								TC453658
A_99_P263956	AK334733		AK334733	Ta.7660					TC388840
A_99_P008466	BJ245298		BJ245298	Ta.3992					TC414529
A_99_P448087	TC402385								TC402385
A_99_P361016	TA100344_4565								TC402036
A_99_P408027	TC370052								TC370052	GO:0002119(nematode larval development)|GO:0003735(structural constituent of ribosome)|GO:0005215(transporter activity)|GO:0005515(protein binding)|GO:0005634(nucleus)|GO:0005643(nuclear pore)|GO:0005739(mitochondrion)|GO:0006412(translation)|GO:0006810(transport)|GO:0007276(gamete generation)|GO:0007626(locomotory behavior)|GO:0008150(biological_process)|GO:0009792(embryo development ending in b…
A_99_P283271	TA76853_4565
A_99_P559652	BJ269676		BJ269676	Ta.7848
A_99_P061608	BE413638		BE413638	Ta.22931					TC394280
A_99_P367957	TA102592_4565								TC416469
A_99_P392482	TA108601_4565
A_99_P196736	TA49737_4565								TC370498
A_99_P413122	HP608504		HP608504	Ta.59496					TC375013
A_99_P541232	TC448944								TC448944
A_99_P366276	TA102139_4565			Ta.19613					TC393575
A_99_P355891	TA98609_4565								TC413826
A_99_P350396	TA96882_4565			Ta.6115					TC459121
A_99_P314621	TA85996_4565
A_99_P432222	TC390271								TC390271
A_99_P228896	AK333537		AK333537	Ta.17912	100192183	LOC100192183	5-enolpyruvylshikimate 3-phosphate synthase		TC371935
A_99_P388602	TA107648_4565								TC415133
A_99_P193333
A_99_P124910
A_99_P073375	BJ322532		BJ322532	Ta.73043
A_99_P421417	CK210324			Ta.62210					TC381819
A_99_P476907	CA603401			Ta.38838					TC421167
A_99_P411937	DR737786			Ta.35661					TC373973
A_99_P337316	TA92785_4565			Ta.8011
A_99_P409487	TA73660_4565			Ta.7205					TC371551
A_99_P483532	TA49967_4565								TC423933
A_99_P100150	CK207349			Ta.37855					TC383607
A_99_P550577	CA613908			Ta.36914					TC452492
A_99_P149737	TC453595								TC453595
A_99_P319816	TA87495_4565			Ta.31896					TC396011
A_99_P005981	TA88272_4565								TC412703
A_99_P059491	CA712791		CA712791	Ta.21978
A_99_P322511	TA88293_4565			Ta.47533					TC377427
A_99_P511112	AK332725		AK332725	Ta.66632					TC436580
A_99_P454872	CV773600			Ta.32607					TC407010
A_99_P026169	AF110180		AF110180	Ta.10084	542838	LOC542838	high-affinity phosphate transporter PT1
A_99_P162392	AK330828		AK330828	Ta.55647	542982	inv1	beta-fructosidase		TC440507
A_99_P529537	TC444356								TC444356
A_99_P447922	TC402274								TC402274
A_99_P158417
A_99_P561877	AK332124		AK332124	Ta.57841					TC456767
A_99_P433337	TA78532_4565								TC391139
A_99_P091530	AK334609		AK334609	Ta.34643					TC413038
A_99_P314361	TA85919_4565								TC392478
A_99_P130210	BJ252458		BJ252458	Ta.47340
A_99_P546482	TC450940								TC450940
A_99_P269206	TA72676_4565								TC418822
A_99_P219121	AK332127		AK332127	Ta.54461					TC416097
A_99_P115845	CJ669232		CJ669232	Ta.42910					TC387016
A_99_P376067	TA104575_4565
A_99_P489782	TC427075								TC427075
A_99_P097835
A_99_P338861	TA93261_4565								TC388641
A_99_P137869	CA666617		CA666617	Ta.49560
A_99_P422537	TC382720								TC382720
A_99_P429837	TA80285_4565								TC387838
A_99_P139495	CK196987		CK196987	Ta.50080
A_99_P357286	TA99079_4565								TC432010
A_99_P258261	TA69487_4565								TC394910
A_99_P320231	TA87618_4565								TC396948
A_99_P148852
A_99_P383592	TA106412_4565								TC431651
A_99_P383277	TA106340_4565								TC407613
A_99_P431637	CK216277			Ta.20540					TC389843
A_99_P446877	TC401463								TC401463	GO:0000786(nucleosome)|GO:0000788(nuclear nucleosome)|GO:0003677(DNA binding)|GO:0005515(protein binding)|GO:0005634(nucleus)|GO:0005739(mitochondrion)|GO:0006333(chromatin assembly or disassembly)|GO:0006334(nucleosome assembly)|GO:0009414(response to water deprivation)|GO:0042742(defense response to bacterium)|GO:0051276(chromosome organization)
A_99_P493967	CD878159			Ta.4751					TC429049
A_99_P125835	CD891479		CD891479	Ta.45915
A_99_P439457	TA67671_4565			Ta.3342					TC409531
A_99_P289721	TA78713_4565								TC377204
A_99_P182609
A_99_P235686	TA63258_4565								TC385799
A_99_P261096	TA70302_4565								TC370035
A_99_P052206	CJ810829		CJ810829	Ta.18694
A_99_P099270	HP611659		HP611659	Ta.37487
A_99_P283121	TA76804_4565								TC442512
A_99_P271376	TA73360_4565								TC405336
A_99_P052521	CA642478		CA642478	Ta.18816					TC457628
A_99_P125600	CJ644908		CJ644908	Ta.45841
A_99_P327666	U07933		U07933	Ta.140	543225	EmBP-1a	DNA-Binding protein		TC368886
A_99_P097560	JP222704		JP222704	Ta.36869
A_99_P217426	TA57230_4565
A_99_P063462
A_99_P102880
A_99_P450897	TC404368								TC404368	GO:0003674(molecular_function)|GO:0005575(cellular_component)|GO:0008150(biological_process)
A_99_P119954	TC441083								TC441083
A_99_P319956	TA87540_4565
A_99_P068940	CD490917		CD490917	Ta.26458
A_99_P112595	EF397614		EF397614	Ta.41821	100049033	WRKY13	WRKY13 transcription factor		TC393255
A_99_P468907	TC415942								TC415942	GO:0009536(plastid)
A_99_P483802	CJ561481			Ta.13961					TC424082
A_99_P383132	TA106305_4565
A_99_P037219	DR741526		DR741526	Ta.13803
A_99_P174584	CA484758		CA484758	Ta.58452					TC427820
A_99_P207286	HP619111		HP619111	Ta.55358					TC381641
A_99_P027004	CJ683819		CJ683819	Ta.72140
A_99_P277211	TA75085_4565			Ta.498					TC379426
A_99_P295346	TA80326_4565								TC405040
A_99_P480277	TC422285								TC422285
A_99_P215596	TA56366_4565			Ta.25409					TC449830
A_99_P213976	JP215655		JP215655	Ta.71134					TC377629
A_99_P284441	TA77193_4565
A_99_P174814	TA62366_4565			Ta.29550					TC372820
A_99_P405547	TA111786_4565			Ta.39265					TC378723
A_99_P070855	CD491491		CD491491	Ta.26862
A_99_P306741	TA83681_4565								TC377930
A_99_P471287	AK331420		AK331420	Ta.56272					TC417277
A_99_P336906	TA92655_4565								TC454030
A_99_P514367	HP621643		HP621643	Ta.77151					TC438019
A_99_P441717	TC397715								TC397715
A_99_P417252	CK212429			Ta.74519					TC378315
A_99_P550457	TC452454								TC452454
A_99_P200401	TA51061_4565			Ta.54766					TC379152
A_99_P417972	TC388846								TC388846
A_99_P431267
A_99_P393457	TA108839_4565
A_99_P267551	AK332594		AK332594	Ta.37349					TC419490
A_99_P029224
A_99_P404697	TA111577_4565			Ta.1702					TC438915
A_99_P648021	U73215		U73215	Ta.56907	543254	Wcor825	cold acclimation protein WCOR825		TC419810
A_99_P412767	CJ669617			Ta.28735					TC458193
A_99_P155032	BG905472		BG905472	Ta.53961
A_99_P123560	HP639101		HP639101	Ta.45138
A_99_P041001	CA747214		CA747214	Ta.15239
A_99_P154502	TC392356								TC392356
A_99_P118790	CJ676131		CJ676131	Ta.43767					TC431717
A_99_P542092	CA626603								TC449280
A_99_P023844	CV781687			Ta.9273
A_99_P332591	HP629826		HP629826	Ta.37686					TC369834
A_99_P107190	TA96420_4565
A_99_P455232	TA55608_4565			Ta.135					TC407227
A_99_P246906	AK332131		AK332131	Ta.51138					TC424749
A_99_P313191	AK333316		AK333316	Ta.33501					TC392619
A_99_P080875	CN011561		CN011561	Ta.30889
A_99_P435627	TA58465_4565								TC393055
A_99_P066600	CV759371		CV759371	Ta.25833					TC379940
A_99_P043806	CA596634		CA596634	Ta.16061
A_99_P159797
A_99_P141208	CK151786		CK151786	Ta.50601					TC384472
A_99_P311276	TA85022_4565			Ta.7229
A_99_P204771	TA52490_4565								TC378040
A_99_P038614	BU100480		BU100480	Ta.14332
A_99_P200131	TA50975_4565
A_99_P442892	BJ272620			Ta.24122					TC398573
A_99_P438917	JP214102		JP214102	Ta.70139					TC395495
A_99_P133625	BT009432		BT009432	Ta.48370					TC419386
A_99_P498342	TA90324_4565								TC430985
A_99_P003526	HP639180		HP639180	Ta.1618					TC390337
A_99_P349551	CJ646653		CJ646653	Ta.13378
A_99_P039114	DY761149		DY761149	Ta.14604	542865	Dreb1	dehydration-responsive element-binding protein
A_99_P301201	TA82023_4565								TC386045
[truncated: 41,604 more rows]

## Sheet: Sheet1
probe id	Description	fold-change	GeneID		TC sequence	GB#
A_99_P469367	Hordeum vulgare subsp. vulgare mRNA for predicted protein	-2.95595	HP61987	68% coverage		JX243014	Triticum aestivum CBL-interacting protein kinase 14 (CIPK14) mRNA
A_99_P353911	Hordeum vulgare subsp. vulgare mRNA for predicted protein	-3.87707	TC371937	46% coverage		XM_003558385	PREDICTED: Brachypodium distachyon branched-chain-amino-acid aminotransferase 3, chloroplastic-like
A_99_P261026	Hordeum vulgare subsp. vulgare mRNA for predicted protein	-3.75452	TC410236	53% coverage		XM_003574983	PREDICTED: Brachypodium distachyon glycerophosphodiester phosphodiesterase GDE1-like
A_99_P265771	Hordeum vulgare subsp. vulgare mRNA for predicted protein	-5.94632	TC424744	64% coverage		XM_003581567	PREDICTED: Brachypodium distachyon putative xyloglucan endotransglucosylase/hydrolase protein 13-like
A_99_P502927	Hordeum vulgare subsp. vulgare mRNA for predicted protein	-2.86308	TC432985	89% coverage		AK358197	Hordeum vulgare subsp. vulgare mRNA for predicted protein
A_99_P469557	KUCD01_11_F07_T3 WSWR cDNA library Triticum aestivum cDNA, mRNA sequence [DN829463]	-6.58169	DN829463	no match
A_99_P630151	KUCD01_13_D04_T3 WSWR cDNA library Triticum aestivum cDNA, mRNA sequence [DN949124]	4.09349	DN949124	67% coverage		AK332879	Triticum aestivum cyclophilin A-1 (CyP1) mRNA, complete cds
A_99_P215301	KUCD01_13_F12_T3 WSWR cDNA library Triticum aestivum cDNA, mRNA sequence [DN949156]	-2.54502	DN949156	83% coverage		AK354714	Hordeum vulgare subsp. vulgare mRNA for predicted protein
A_99_P410897	Rep: 22 kDa drought-inducible protein - Saccharum hybrid cultivar, partial (76%) [TC372962]	2.36194	TC372962	46% coverage		HQ287799	Triticum aestivum cultivar Chinese Spring abscisic stress-ripening protein
A_99_P222071	Rep: 22 kDa drought-inducible protein - Saccharum hybrid cultivar, partial (76%) [TC372962]	2.7444	TC372962	46% coverage		HQ287799	Triticum aestivum cultivar Chinese Spring abscisic stress-ripening protein
A_99_P410877	Rep: ABA-responsive protein-like - Oryza sativa subsp. japonica (Rice), complete [TC453173]	-2.25373	TC453173	73% coverage		XM_003569898	PREDICTED: Brachypodium distachyon GEM-like protein 4-like
A_99_P371807	Rep: ABA-responsive protein-like - Oryza sativa subsp. japonica (Rice), complete [TC453173]	-2.11353	TC453173	73% coverage		XM_003569898	PREDICTED: Brachypodium distachyon GEM-like protein 4-like
A_99_P306841	Rep: Acyl-coenzyme A oxidase 2, peroxisomal precursor - Arabidopsis thaliana (Mouse-ear cress), partial (24%) [TC380507]	-2.47908	TC380507	68% coverage		XM_003577332	PREDICTED: Brachypodium distachyon acyl-coenzyme A oxidase 2, peroxisomal-like (LOC100841774)
A_99_P055475	Rep: Alkaline alpha galactosidase 2 - Zea mays (Maize), partial (11%) [TC459102]	-17.9436	TC459102	98% coverage		BT009384	Triticum aestivum clone wlm96.pk033.h5:fis, full insert mRNA
A_99_P567977	Rep: Alkaline alpha galactosidase 2 - Zea mays (Maize), partial (11%) [TC459102]	-13.4157	TC459102	98% coverage		BT009384	Triticum aestivum clone wlm96.pk033.h5:fis, full insert mRNA
A_99_P447687	Rep: Alkaline alpha-galactosidase - Oryza sativa subsp. japonica (Rice), partial (18%) [TC402135]	-2.36745	TC402135	61% coverage		AF251068	Oryza sativa (japonica cultivar-group) alkaline alpha-galactosidase
A_99_P234116	Rep: Aquaporin PIP1 - Triticum aestivum (Wheat), partial (51%) [TC404048]	2.33315	TC404048			AF366564	Triticum aestivum aquaporin PIP1 (Pip1) mRNA
A_99_P559427	Rep: Aquaporin PIP1 - Triticum aestivum (Wheat), partial (74%) [TC389551]	2.01542	TC389551			AF366564	Triticum aestivum aquaporin PIP1 (Pip1) mRNA
A_99_P450787	Rep: Aquaporin Z, water channel protein - Streptococcus gordonii str. Challis substr. CH1, partial (9%) [TC443730]	-6.17233	TC443730	no match
A_99_P420862	Rep: ARF GAP-like zinc finger-containing protein-like - Oryza sativa subsp. japonica (Rice), partial (6%) [TC461157]	-2.0034	TC461157			GU563378	Triticum aestivum ARF GTPase activator mRNA, partial cds
A_99_P169904	Rep: Beta subunit 2 of SnRK1 - Oryza sativa subsp. japonica (Rice), partial (66%) [TC392857]	-2.02525	TC392857	64% coverage		XM_003568158	PREDICTED: Brachypodium distachyon SNF1-related protein kinase regulatory subunit beta-1-like
A_99_P436487	Rep: Bowman-Birk type bran trypsin inhibitor precursor - Oryza sativa subsp. indica (Rice), partial (11%) [TC426540]	-5.45451	TC426540	26% coverage		AK364711	Hordeum vulgare subsp. vulgare mRNA for predicted protein
A_99_P417232	Rep: Brain protein 44-like - Oryza sativa subsp. japonica (Rice), partial (74%) [TC384915]	-2.94055	TC384915	20% coverage		AK355070	Hordeum vulgare subsp. vulgare mRNA for predicted protein
A_99_P329743	Rep: Branched-chain amino acid aminotransferase - Hordeum vulgare (Barley), partial (24%) [TC397090]	-2.39927	TC397090	46% coverage		XM_003558385	PREDICTED: Brachypodium distachyon branched-chain-amino-acid aminotransferase 3, chloroplastic-like
A_99_P484747	Rep: CI2C - Hordeum vulgare (Barley), partial (78%) [TC424580]	-5.5326	TC424580	no match
A_99_P410467	Rep: COG0642: Signal transduction histidine kinase - Nostoc punctiforme PCC 73102, partial (3%) [TC372569]	-6.45075	TC372569	no match
A_99_P325666	Rep: Expansin-like A2 precursor - Oryza sativa subsp. japonica (Rice), partial (67%) [TC403428]	-2.13877	TC403428			AK359894	Hordeum vulgare subsp. vulgare mRNA for predicted protein
A_99_P270391	Rep: Expressed protein - Arabidopsis thaliana (Mouse-ear cress), partial (18%) [TC391735]	-3.9381	TC391735			XM_003570223	PREDICTED: Brachypodium distachyon vacuolar amino acid transporter
A_99_P457477	Rep: Expressed protein - Oryza sativa subsp. japonica (Rice), partial (18%) [TC385104]	-2.0813	TC385104			AK331802	Triticum aestivum cDNA, clone: SET1_B01, cultivar: Chinese Spring
A_99_P242056	Rep: Expressed protein - Oryza sativa subsp. japonica (Rice), partial (24%) [TC409015]	2.8803	TC409015			AK332251	Triticum aestivum cDNA, clone: WT003_I10, cultivar: Chinese Spring
A_99_P518442	Rep: Expressed protein - Oryza sativa subsp. japonica (Rice), partial (26%) [TC439897]	3.92466	TC439897	no match
A_99_P353296	Rep: Expressed protein - Oryza sativa subsp. japonica (Rice), partial (30%) [TC447394]	-2.26242	TC447394			AK355015	Hordeum vulgare subsp. vulgare mRNA for predicted protein
A_99_P501312	Rep: Expressed protein - Oryza sativa subsp. japonica (Rice), partial (43%) [TC432289]	-2.35734	TC432289			AK361012	Hordeum vulgare subsp. vulgare mRNA for predicted protein
A_99_P183657	Rep: Extensin like protein - Populus nigra (Lombardy poplar), partial (70%) [TC410060]	-2.38007	TC410060	low query coverage		AK336228	Triticum aestivum cDNA, clone: SET3_I18, cultivar: Chinese Spring
A_99_P334786	Rep: F-box protein-like - Oryza sativa subsp. japonica (Rice), partial (44%) [TC437514]	-2.0363	TC437514	low query coverage		AK360375	Hordeum vulgare subsp. vulgare mRNA for predicted protein
A_99_P485072	Rep: Ferritin - Triticum aestivum (Wheat), partial (46%) [TC424752]	-2.62114	TC424752			FJ225140	Triticum aestivum ferritin 1A gene
A_99_P443532	Rep: Fructose-1,6-bisphosphatase 2 - Oryza sativa subsp. japonica (Rice), partial (58%) [TC419467]	-6.41665	TC419467			AK249326	Hordeum vulgare subsp. vulgare cDNA clone: FLbaf25b24, mRNA
A_99_P214941	Rep: Fructose-bisphosphate aldolase - Pandanus amaryllifolius, partial (35%) [TC395904]	-2.73342	TC395904	low query coverage		XM_003563590	PREDICTED: Brachypodium distachyon fructose-bisphosphate aldolase
A_99_P306196	Rep: G protein beta WD-40 - Chlamydomonas reinhardtii, partial (6%) [TC439743]	-2.5799	TC439743			AK363672	Hordeum vulgare subsp. vulgare mRNA for predicted protein
A_99_P529357	Rep: GDA2 protein - Pisum sativum (Garden pea), partial (42%) [TC436043]	-2.32869	TC436043			AK332879	Triticum aestivum cDNA, clone: WT005_B16, cultivar: Chinese Spring
A_99_P543657	Rep: Glycine/proline-rich protein - Arabidopsis thaliana (Mouse-ear cress), partial (19%) [TC393988]	2.45347	TC393988	low query cover		EU976266	Zea mays clone 689873 glycine-rich cell wall structural protein
A_99_P332866	Rep: Glycosyltransferase - Triticum aestivum (Wheat), partial (9%) [TC453561]	-2.21196	TC453561	18% query coverage		AJ969052	Triticum aestivum partial mRNA for glycosyltransferase (pglcat6
A_99_P409667	Rep: Hexokinase-7 - Oryza sativa subsp. japonica (Rice), partial (62%) [TC371737]	-2.55161	TC371737			XM_003568734	PREDICTED: Brachypodium distachyon hexokinase-7-like
A_99_P207336	Rep: IPS1 riboregulator - Lolium multiflorum (Italian ryegrass) (Lolium perenne subsp.multiflorum), partial (46%) [TC404244]	2.49829	TC404244			EU753151	Triticum aestivum TaIPS1.2 miRNA gene, complete sequence
A_99_P274196	Rep: KRMP-9 - Pinctada margaritifera, partial (24%) [TC414609]	2.98082	TC414609	no match
A_99_P449637	Rep: L-allo-threonine aldolase-related protein - Solanum tuberosum (Potato), partial (18%) [TC403445]	-5.8172	TC403445			AK335972	Triticum aestivum cDNA, clone: SET2_O16, cultivar: Chinese Spring
A_99_P489987	Rep: LigA - Methylobacterium sp. 4-46, partial (6%) [TC427177]	2.64853	TC427177			AK361003	Hordeum vulgare subsp. vulgare mRNA for predicted protein,
A_99_P338766	Rep: Lipoxygenase - Actinidia deliciosa (Kiwi), partial (9%) [TC425850]	2.04442	TC425850	62% coverage		AK370521	Hordeum vulgare subsp. vulgare mRNA for predicted protein
A_99_P178926	Rep: Lipoxygenase - Actinidia deliciosa (Kiwi), partial (9%) [TC425850]	8.47191	TC425850	62% coverage		AK370521	Hordeum vulgare subsp. vulgare mRNA for predicted protein
A_99_P155262	Rep: Lipoxygenase - Zea mays (Maize), partial (5%) [TC416447]	9.74689	TC416447	79% coverage		AK370521	Hordeum vulgare subsp. vulgare mRNA for predicted protein
A_99_P301596	Rep: Low temperature induced protein - Hordeum vulgare (Barley), complete [TC415070]	-2.19414	TC415070	80% coverage		AK359518	Hordeum vulgare subsp. vulgare mRNA for predicted protein, complete
A_99_P295616	Rep: Low temperature induced protein - Hordeum vulgare (Barley), complete [TC426242]	-3.36334	TC426242	84% coverage		AK359518	Hordeum vulgare subsp. vulgare mRNA for predicted protein
A_99_P459967	Rep: Low temperature induced protein - Hordeum vulgare (Barley), partial (34%) [TC410528]	-3.85298	TC410528	88% coverage		AK331314	Triticum aestivum cDNA, clone: SET1_I20, cultivar: Chinese Spring
A_99_P294836	Rep: M355 - Lilium longiflorum (Trumpet lily), partial (34%) [TC380786]	-2.14917	TC380786	98% coverage		AK370648	Hordeum vulgare subsp. vulgare mRNA for predicted protein
A_99_P063967	Rep: Maturase K - Triticum aestivum (Wheat), complete [TC368642]	2.15487	TC368642	84% coverage		AK359518	Hordeum vulgare subsp. vulgare mRNA for predicted protein
A_99_P484992	Rep: Mei2-like protein - Hordeum vulgare var. distichum (Two-rowed barley), partial (6%) [TC401699]	2.04313	TC401699	80% coverage		AK335107	Triticum aestivum cDNA, clone: WT012_B10, cultivar: Chinese Spring
A_99_P175934	Rep: Membrane protein-like - Burkholderia ambifaria MC40-6, partial (8%) [TC433997]	-2.434	TC433997	no match
A_99_P236957	Rep: Membrane related protein - Oryza sativa subsp. japonica (Rice), partial (26%) [TC395530]	-3.43028	TC395530	97% coverage		AK362852	Hordeum vulgare subsp. vulgare mRNA for predicted protein
A_99_P446552	Rep: Metallothionein-like protein type 3 - Hordeum vulgare var. distichum (Two-rowed barley), complete [TC401261]	3.85182	TC401261	82% coverage		HE996635	Triticum aestivum cv. Arina SNP, chromosome 3B, clone
A_99_P446677	Rep: Metallothionein-like protein type 3 - Hordeum vulgare var. distichum (Two-rowed barley), complete [TC401354]	3.19656	TC401354	42% coverage		AJ555613	Hordeum vulgare subsp. vulgare mRNA for metallothionein-like
A_99_P448997	Rep: Metallothionein-like protein type 3 - Hordeum vulgare var. distichum (Two-rowed barley), complete [TC402984]	3.35238	TC402984	88% coverage		AK374959	Hordeum vulgare subsp. vulgare mRNA for predicted protein
A_99_P166249	Rep: Metallothionein-like protein type 3 - Hordeum vulgare var. distichum (Two-rowed barley), partial (95%) [TC395998]	4.63636	TC395998	100% coverage		HE996635	Triticum aestivum cv. Arina SNP, chromosome 3B, clone
A_99_P230766	Rep: Metallothioneine type2 - Hordeum vulgare var. distichum (Two-rowed barley), complete [TC410629]	4.15313	TC410629	87% coverage		AK330669	Triticum aestivum cDNA, clone: SET1_G08, cultivar: Chinese Spring
A_99_P464327	Rep: Metallothioneine type2 - Hordeum vulgare var. distichum (Two-rowed barley), complete [TC413286]	3.85702	TC413286	70% coverage		AK330669	Triticum aestivum cDNA, clone: SET1_G08, cultivar: Chinese Spring
A_99_P252456	Rep: Methylmalonate semialdehyde dehydrogenase - Triticum aestivum (Wheat), partial (13%) [TC398763]	-2.21421	TC398763	28% coverage		AY255673	Triticum aestivum methylmalonate semialdehyde dehydrogenase mRNA, partial cds; nuclear gene for mitochondrial product
A_99_P203946	Rep: Monosaccharide transport protein 1 - Zea mays (Maize), partial (96%) [TC390754]	-2.08671	TC390754	84% coverage		AB052885	Oryza sativa OsMST3 mRNA for monosaccharide transporter 3
A_99_P557882	Rep: Monosaccharide transporter 6 - Oryza sativa subsp. japonica (Rice), partial (8%) [TC455223]	-2.07	TC455223	98% coverage		AK363174	Hordeum vulgare subsp. vulgare mRNA for predicted protein
A_99_P487897	Rep: Myb-like DNA-binding domain, SHAQKYF class family protein, expressed - Oryza sativa subsp. japonica (Rice), partial (26%) [TC426165]	2.171	TC426165	53% coverage		JF951951	Triticum aestivum clone TaMYB68 MYB-related protein mRNA
A_99_P258266	Rep: Nicotianamine sythase 3 - Triticum monococcum (Einkorn wheat) (Small spelt), partial (70%) [TC396897]	2.62465	TC396897	92% coverage		DQ167190	Triticum monococcum nicotianamine sythase 3 mRNA, partial cds
A_99_P258256	Rep: Nicotianamine sythase 3 - Triticum monococcum (Einkorn wheat) (Small spelt), partial (70%) [TC396897]	3.17566	TC396897	92% coverage		DQ167190	Triticum monococcum nicotianamine sythase 3 mRNA, partial cds
A_99_P446497	Rep: Nicotianamine sythase 3 - Triticum monococcum (Einkorn wheat) (Small spelt), partial (70%) [TC401241]	3.55136	TC401241	89% coverage		DQ167190	Triticum monococcum nicotianamine sythase 3 mRNA, partial cds
A_99_P258261	Rep: Nicotianamine sythase 3 - Triticum monococcum (Einkorn wheat) (Small spelt), partial (85%) [TC394910]	3.12927	TC394910	91% coverage		DQ167190	Triticum monococcum nicotianamine sythase 3 mRNA, partial cds
A_99_P438097	Rep: Nicotianamine sythase 3 - Triticum monococcum (Einkorn wheat) (Small spelt), partial (85%) [TC394910]	4.08093	TC394910	91% coverage		DQ167190	Triticum monococcum nicotianamine sythase 3 mRNA, partial cds
A_99_P307881	Rep: Nodulin-like protein - Oryza sativa subsp. japonica (Rice), partial (46%) [TC379148]	2.32834	TC379148	94% coverage		AK361368	Hordeum vulgare subsp. vulgare mRNA for predicted protein
A_99_P307876	Rep: Nodulin-like protein - Oryza sativa subsp. japonica (Rice), partial (87%) [TC380953]	2.97934	TC380953	94% coverage		AK361368	Hordeum vulgare subsp. vulgare mRNA for predicted protein
A_99_P427502	Rep: Non-specific lipid transfer protein 1 precursor - Triticum aestivum (Wheat), partial (95%) [TC386576]	2.16637	TC386576	52% coverage		JQ652457	Triticum aestivum nonspecific lipid transfer protein 5 (LTP5) mRNA
A_99_P288086	Rep: Os01g0170600 protein - Oryza sativa subsp. japonica (Rice), partial (87%) [TC408822]	2.9151	TC408822	80% coverage		AK369026	Hordeum vulgare subsp. vulgare mRNA for predicted protein
A_99_P427447	Rep: Os02g0722700 protein - Oryza sativa subsp. japonica (Rice), complete [TC386535]	-2.47752	TC386535	78% coverage		XM_003570429	PREDICTED: Brachypodium distachyon KH domain-containing protein At5g56140-like (LOC100831248)
A_99_P364136	Rep: Os03g0133300 protein - Oryza sativa subsp. japonica (Rice), partial (18%) [TC411199]	-2.87383	TC411199	69% coverage		AK357075	Hordeum vulgare subsp. vulgare mRNA for predicted protein
A_99_P417117	Rep: Os03g0133300 protein - Oryza sativa subsp. japonica (Rice), partial (63%) [TC378224]	-6.31463	TC378224	99% coverage		AK357075	Hordeum vulgare subsp. vulgare mRNA for predicted protein
A_99_P212271	Rep: Os03g0388900 protein - Oryza sativa subsp. japonica (Rice), partial (23%) [TC378098]	2.34573	TC378098	99% coverage		AK249186	Hordeum vulgare subsp. vulgare cDNA clone: FLbaf14j06, mRNA
A_99_P218781	Rep: Os04g0549600 protein - Oryza sativa subsp. japonica (Rice), partial (17%) [TC386055]	-2.50201	TC386055	63% coverage		JX879756	Triticum aestivum DnaJ protein 2-like protein mRNA, complete cds
A_99_P418567	Rep: Os04g0636800 protein - Oryza sativa subsp. japonica (Rice), partial (56%) [TC379489]	2.06036	TC379489	73% coverage		AK331000	Triticum aestivum cDNA, clone: SET5_N08, cultivar: Chinese Spring
A_99_P247601	Rep: Os04g0636800 protein - Oryza sativa subsp. japonica (Rice), partial (64%) [TC372007]	2.1965	TC372007	48% coverage		AK331000	Triticum aestivum cDNA, clone: SET5_N08, cultivar: Chinese Spring
A_99_P260256	Rep: Os05g0595300 protein - Oryza sativa subsp. japonica (Rice), partial (19%) [TC399273]	2.099	TC399273	88% coverage		AK334067	Triticum aestivum cDNA, clone: WT009_C07, cultivar: Chinese Spring
A_99_P260276	Rep: Os05g0595300 protein - Oryza sativa subsp. japonica (Rice), partial (21%) [TC443262]	2.20504	TC443262	95% coverage		AK334067	Triticum aestivum cDNA, clone: WT009_C07, cultivar: Chinese Spring
A_99_P227666	Rep: Os07g0683600 protein - Oryza sativa subsp. japonica (Rice), partial (32%) [TC377710]	10.3372	TC377710	99% coverage		AK332922	Triticum aestivum cDNA, clone: WT005_D09, cultivar: Chinese Spring
A_99_P449042	Rep: Os08g0424200 protein - Oryza sativa subsp. japonica (Rice), partial (28%) [TC403009]	-2.43455	TC403009	50% coverage		AK331460	Triticum aestivum cDNA, clone: WT007_I21, cultivar: Chinese Spring
A_99_P284226	Rep: Os08g0424200 protein - Oryza sativa subsp. japonica (Rice), partial (77%) [TC381884]	-2.69487	TC381884	97% coverage		AK331460	Triticum aestivum cDNA, clone: WT007_I21, cultivar: Chinese Spring
A_99_P558527	Rep: Os09g0248900 protein - Oryza sativa subsp. japonica (Rice), partial (35%) [TC455455]	2.12863	TC455455	46% coverage		AK356484	Hordeum vulgare subsp. vulgare mRNA for predicted protein, complete
A_99_P340636	Rep: Os10g0331600 protein - Oryza sativa subsp. japonica (Rice), partial (29%) [TC384686]	-2.74785	TC384686	94% coverage		AK249797	Hordeum vulgare subsp. vulgare cDNA clone: FLbaf54i01, mRNA
A_99_P279456	Rep: Os10g0515400 protein - Oryza sativa subsp. japonica (Rice), partial (50%) [TC408978]	-2.31823	TC408978	62% coverage		XM_004956519	PREDICTED: Setaria italica cytochrome P450 89A2-like
A_99_P485532	Rep: Os12g0428000 protein - Oryza sativa subsp. japonica (Rice), partial (40%) [TC424974]	-3.01457	TC424974	68% coverage		AK367703	Hordeum vulgare subsp. vulgare mRNA for predicted protein
A_99_P425987	Rep: Os12g0428000 protein - Oryza sativa subsp. japonica (Rice), partial (59%) [TC385458]	-2.17807	TC385458	50% coverage		AK250864	Hordeum vulgare subsp. vulgare cDNA clone: FLbaf102l03
A_99_P446092	Rep: Os12g0428000 protein - Oryza sativa subsp. japonica (Rice), partial (65%) [TC400964]	-3.22708	TC400964	58% coverage		AK250864	Hordeum vulgare subsp. vulgare cDNA clone: FLbaf102l03, mRNA
A_99_P227756	Rep: Osr40g2 protein - Oryza sativa (Rice), partial (50%) [TC404112]	10.7116	TC404112	96% coverage		AK332922	Triticum aestivum cDNA, clone: WT005_D09, cultivar: Chinese Spring
A_99_P436002	Rep: Phosphoenolpyruvate carboxykinase - Zoysia japonica, partial (19%) [TC393338]	2.99477	TC393338	57% coverage		XM_003558272	PREDICTED: Brachypodium distachyon phosphoenolpyruvate carboxykinase [ATP]-like
A_99_P260391	Rep: Phosphoenolpyruvate carboxykinase - Zoysia japonica, partial (19%) [TC393338]	3.2387	TC393338	57% coverage		XM_003558272	PREDICTED: Brachypodium distachyon phosphoenolpyruvate carboxykinase [ATP]-like
A_99_P223616	Rep: Phosphoethanolamine methyltransferase - Triticum aestivum (Wheat), partial (15%) [TC402731]	8.22189	TC402731	57% coverage		AY065971	Triticum aestivum phosphoethanolamine methyltransferase mRNA
A_99_P272921	Rep: Precorrin-6x reductase - Synechococcus sp. (strain RCC307), partial (5%) [TC444672]	3.81026	TC444672	72% coverage		AK333154	Triticum aestivum cDNA, clone: WT005_M11, cultivar: Chinese Spring
A_99_P274961	Rep: Predicted protein - Coccidioides immitis, partial (28%) [TC397151]	2.49627	TC397151	45% coverage		AK369469	Hordeum vulgare subsp. vulgare mRNA for predicted protein
A_99_P478347	Rep: Predicted protein - Physcomitrella patens subsp. patens, partial (40%) [TC458358]	-2.16892	TC458358	97% coverage		AK332457	Triticum aestivum cDNA, clone: WT004_A13, cultivar: Chinese Spring
A_99_P235201	Rep: Predicted protein - Physcomitrella patens subsp. patens, partial (40%) [TC458358]	-2.0812	TC458358	97% coverage		AK332457	Triticum aestivum cDNA, clone: WT004_A13, cultivar: Chinese Spring
A_99_P281061	Rep: Predicted protein - Physcomitrella patens subsp. patens, partial (48%) [TC411255]	-2.2912	TC411255	95% coverage		AK359213	Hordeum vulgare subsp. vulgare mRNA for predicted protein
A_99_P271941	Rep: Proline transporter - Hordeum vulgare (Barley), partial (33%) [TC431046]	2.46701	TC431046	99% coverage		AK359079	Hordeum vulgare subsp. vulgare mRNA for predicted protein
A_99_P417472	Rep: Protein DEHYDRATION-INDUCED 19 - Oryza sativa subsp. japonica (Rice), partial (69%) [TC378511]	-2.10085	TC378511	95% coverage		AK333415	Triticum aestivum cDNA, clone: WT006_G17, cultivar: Chinese Spring
A_99_P392027	Rep: Pseudo-response regulator - Triticum aestivum (Wheat), partial (25%) [TC406080]	2.35348	TC406080	100% coverage		DQ885766	Triticum aestivum cultivar Chinese Spring chromosome 2D pseudo-response regulator (PRR) gene, complete cds
A_99_P447182	Rep: RISBZ4 - Oryza sativa subsp. japonica (Rice), partial (32%) [TC401685]	-8.70035	TC401685	65% coverage		AK361338	Hordeum vulgare subsp. vulgare mRNA for predicted protein
A_99_P152847	Rep: Short chain alcohol dehydrogenase-like - Arabidopsis thaliana (Mouse-ear cress), partial (25%) [TC422042]	-2.71287	TC422042	5% coverage		HE996707	Triticum aestivum cv. Arina SNP, chromosome 3B, clone
A_99_P196786	Rep: Soluble inorganic pyrophosphatase - Papaver rhoeas, partial (83%) [TC437283]	-2.13085	TC437283	55% coverage		XM_003565136	PREDICTED: Brachypodium distachyon soluble inorganic pyrophosphatase-like
A_99_P231241	Rep: Sterol desaturase family protein, expressed - Oryza sativa subsp. japonica (Rice), partial (97%) [TC402265]	2.29986	TC402265	76% coverage		XM_003577718	PREDICTED: Brachypodium distachyon putative methylsterol monooxygenase DDB_G0269788-like
A_99_P509062	Rep: Subtilisin-chymotrypsin inhibitor 2 - Hordeum vulgare (Barley), partial (74%) [TC435645]	-12.9283	TC435645	38% coverage		AY220738	Hordeum vulgare putative protease inhibitor (SD10) mRNA, complete
A_99_P504292	Rep: Sugar-starvation induced protein - Zea mays (Maize), partial (25%) [TC433586]	-6.69116	TC433586	94% coverage		AK332577	Triticum aestivum cDNA, clone: WT004_F08, cultivar: Chinese Spring
A_99_P268651	Rep: Sugar-starvation induced protein - Zea mays (Maize), partial (69%) [TC423181]	-3.70245	TC423181	100% coverage		AK332577	Triticum aestivum cDNA, clone: WT004_F08, cultivar: Chinese Spring
A_99_P486572	Rep: Sulfoquinovosyldiacylglycerol synthase type 2 - Vigna unguiculata (Cowpea), partial (17%) [TC425494]	2.21474	TC425494	no match
A_99_P277361	Rep: Temperature-induced lipocalin-2 - Triticum aestivum (Wheat), complete [TC428261]	-2.09684	TC428261	61% coverage		DQ222977	Triticum aestivum temperature-induced lipocalin-2 (TIL-2) mRNA
A_99_P509202	Rep: Thaumatin-like protein TLP4 - Hordeum vulgare (Barley), partial (66%) [TC413450]	-4.17497	TC413450	52% coverage		AF355455	Hordeum vulgare thaumatin-like protein TLP4 mRNA, complete cds
A_99_P418782	Rep: Thiazole biosynthetic enzyme 1-2, chloroplast precursor - Zea mays (Maize), partial (51%) [TC379890]	2.89409	TC379890	81% coverage		XM_003562953	PREDICTED: Brachypodium distachyon thiazole biosynthetic enzyme 1-2, chloroplastic-like (LOC100841709), mRNA
A_99_P427382	Rep: Thiazole biosynthetic enzyme 1-2, chloroplast precursor - Zea mays (Maize), partial (58%) [TC386490]	2.41587	TC386490	81% coverage		XM_003562953	PREDICTED: Brachypodium distachyon thiazole biosynthetic enzyme 1-2, chloroplastic-like (LOC100841709), mRNA
A_99_P420907	Rep: Thiazole biosynthetic enzyme 1-2, chloroplast precursor - Zea mays (Maize), partial (69%) [TC381403]	3.1652	TC381403	78% coverage		XM_003562953	PREDICTED: Brachypodium distachyon thiazole biosynthetic enzyme 1-2, chloroplastic-like (LOC100841709), mRNA
A_99_P208711	Rep: Thioredoxin - uncultured archaeon GZfos19C8, partial (12%) [TC390076]	2.23823	TC390076	95% coverage		AK332015	Triticum aestivum cDNA, clone: WT002_O24, cultivar: Chinese Spring
A_99_P208936	Rep: Thioredoxin - uncultured archaeon GZfos19C8, partial (12%) [TC390076]	2.62337	TC390076	95% coverage		AK332015	Triticum aestivum cDNA, clone: WT002_O24, cultivar: Chinese Spring
A_99_P208796	Rep: Thioredoxin h - Pisum sativum (Garden pea), partial (26%) [TC375212]	2.40156	TC375212	92% coverage		AK332015	Triticum aestivum cDNA, clone: WT002_O24, cultivar: Chinese Spring
A_99_P457587	Rep: Tonoplast intrinsic protein - Triticum aestivum (Wheat), partial (43%) [TC408858]	2.27455	TC408858	82% coverage		DQ867080	Triticum aestivum tonoplast intrinsic protein (AQP6) mRNA
A_99_P435752	Rep: Tonoplast intrinsic protein - Triticum aestivum (Wheat), partial (54%) [TC393130]	6.67184	TC393130	99% coverage		DQ867080	Triticum aestivum tonoplast intrinsic protein (AQP6) mRNA
A_99_P213271	Rep: Tonoplast intrinsic protein - Triticum aestivum (Wheat), partial (60%) [TC413575]	3.75474	TC413575	96% coverage		DQ867080	Triticum aestivum tonoplast intrinsic protein (AQP6) mRNA
A_99_P417162	Rep: Ubiquitin carrier protein - Triticum turgidum subsp. durum (durum wheat), complete [TC378238]	-2.31966	TC448065	46% coverage		JQ768346	Triticum aestivum cultivar Shijiazhuang 4185 stress-response protein (SAP1) mRNA
A_99_P243066	Rep: Ubiquitin carrier protein - Triticum turgidum subsp. durum (durum wheat), complete [TC414254]	-2.28734	TC414254	87% coverage		DQ788622	Triticum turgidum subsp. durum putative E2 SUMO conjugating enzyme
A_99_P274951	Rep: UMP synthase - Zea mays (Maize), partial (29%) [TC387886]	-3.61923	TC387886	23% coverage		AK361479	Hordeum vulgare subsp. vulgare mRNA for predicted protein
A_99_P297201	Rep: UPF0391 membrane protein msr4317 - Rhizobium loti (Mesorhizobium loti), partial (30%) [TC437315]	3.79153	TC437315	82% coverage		AK333890	Triticum aestivum cDNA, clone: WT008_H07, cultivar: Chinese Spring
A_99_P204666	Rep: Wali3 protein - Triticum aestivum (Wheat), complete [TC403041]	-2.49669	TC403041	49% coverage		L28009	Triticum aestivum (wali6) mRNA, complete cds.
A_99_P484557	Rep: Wali3 protein - Triticum aestivum (Wheat), partial (81%) [TC412240]	-5.94155	TC412240	59% coverage		AK336101	Triticum aestivum cDNA, clone: SET3_D18, cultivar: Chinese Spring
A_99_P462667	Rep: Wali3 protein - Triticum aestivum (Wheat), partial (81%) [TC412240]	-5.93268	TC412240	59% coverage		AK336101	Triticum aestivum cDNA, clone: SET3_D18, cultivar: Chinese Spring
A_99_P236451	Rep: Wali5 protein - Triticum aestivum (Wheat), complete [TC411652]	-2.02487	TC411652	35% coverage		AK336101	Triticum aestivum cDNA, clone: SET3_D18, cultivar: Chinese Spring
A_99_P265761	Rep: Xyloglucan endotransglycosylase - Musa acuminata (Banana), partial (21%) [TC421586]	-7.47491	TC421586	63% coverage		AK361597	Hordeum vulgare subsp. vulgare mRNA for predicted protein
A_99_P444632	Rep: Zinc finger A20 and AN1 domain-containing stress-associated protein 8 - Oryza sativa subsp. indica (Rice), partial (87%) [TC448065]	-2.32018	TC436043	92% coverage		AK332879	Triticum aestivum cDNA, clone: WT005_B16, cultivar: Chinese Spring
A_99_P038244	T.aestivum mRNA for a proline-rich protein [X52472]	2.02645	X52472			X52472	T.aestivum mRNA for a proline-rich protein.
A_99_P201426	Triticum aestivum (wali6) mRNA, complete cds [L28009]	-6.16088	L28009			L28009	Triticum aestivum (wali6) mRNA, complete cds
A_99_P164862	Triticum aestivum (wali6) mRNA, complete cds [L28009]	-4.46816	L28009			L28009	Triticum aestivum (wali6) mRNA, complete cds
A_99_P533842	Triticum aestivum (wali6) mRNA, complete cds [L28009]	-4.40211	L28009			L28009	Triticum aestivum (wali6) mRNA, complete cds
A_99_P556772	Triticum aestivum (wali6) mRNA, complete cds [L28009]	-3.37277	L28009			L28009	Triticum aestivum (wali6) mRNA, complete cds
A_99_P637271	Triticum aestivum 4-hydroxyphenylpyruvate dioxygenase mRNA, complete cds [DQ139267]	-3.24943	DQ139267			DQ139267	Triticum aestivum 4-hydroxyphenylpyruvate dioxygenase mRNA, complete cds
A_99_P133905	Triticum aestivum 6-SFT mRNA for sucrose:fructan 6-fructosyltransferase, complete cds [AB029887]	2.3878	AB029887			AB029887	Triticum aestivum 6-SFT mRNA for sucrose:fructan 6-fructosyltransferase
A_99_P134595	Triticum aestivum cDNA, clone	-2.37596	AK330178	84% coverage		XM_003579129	PREDICTED: Brachypodium distachyon methylcrotonoyl-CoA carboxylase subunit alpha, mitochondrial-like
A_99_P249836	Triticum aestivum cDNA, clone	-1.9957	AK335760			AK335760	Triticum aestivum cDNA, clone: WT013_L09, cultivar: Chinese Spring
A_99_P274051	Triticum aestivum cDNA, clone	-2.7021	TC400387	97% coverage		XM_003579560	PREDICTED: Brachypodium distachyon SNF1-related protein kinase regulatory subunit gamma-1-like
A_99_P306511	Triticum aestivum cDNA, clone: SET1_B19, cultivar: Chinese Spring [AK333802]	2.09436	AK333802	83% coverage		XM_003573432	PREDICTED: Brachypodium distachyon nitrate transporter 1.1-like
A_99_P226576	Triticum aestivum cDNA, clone: SET1_E11, cultivar: Chinese Spring [AK330181]	2.30833	AK330181	90% coverage		XM_003579141	PREDICTED: Brachypodium distachyon auxin-responsive protein
A_99_P417947	Triticum aestivum cDNA, clone: SET1_E11, cultivar: Chinese Spring [AK330181]	2.49892	AK330181	90% coverage		XM_003579141	PREDICTED: Brachypodium distachyon auxin-responsive protein
A_99_P129965	Triticum aestivum cDNA, clone: SET1_G13, cultivar: Chinese Spring [AK330725]	3.01339	AK330725			AK330725	Triticum aestivum cDNA, clone: SET1_G13, cultivar: Chinese Spring
A_99_P257091	Triticum aestivum cDNA, clone: SET2_O16, cultivar: Chinese Spring	-4.56574	TC382170	63% coverage		XM_003580087	PREDICTED: Brachypodium distachyon L-allo-threonine aldolase-like
A_99_P191842	Triticum aestivum cDNA, clone: SET4_G01, cultivar: Chinese Spring [AK330405]	-2.01208	AK333802	83% coverage		XM_003573432	PREDICTED: Brachypodium distachyon nitrate transporter 1.1-like
A_99_P274866	Triticum aestivum cDNA, clone: SET5_A09, cultivar: Chinese Spring [AK330672]	-2.17721	AK330181	90% coverage		XM_003579141	PREDICTED: Brachypodium distachyon auxin-responsive protein
A_99_P261006	Triticum aestivum cDNA, clone: WT002_B03, cultivar: Chinese Spring [AK331666]	-4.60334	AK330181	90% coverage		XM_003579141	PREDICTED: Brachypodium distachyon auxin-responsive protein
A_99_P261016	Triticum aestivum cDNA, clone: WT002_B03, cultivar: Chinese Spring [AK331666]	-4.2135	AK330725			AK330725	Triticum aestivum cDNA, clone: SET1_G13, cultivar: Chinese Spring
A_99_P214036	Triticum aestivum cDNA, clone: WT002_B19, cultivar: Chinese Spring [AK331684]	-2.01229	AK331684	70% coverage		AB334126	Triticum aestivum Wlip19b mRNA for basic region/leucine zipper
A_99_P465917	Triticum aestivum cDNA, clone: WT002_L17, cultivar: Chinese Spring [AK331934]	2.3469	AK331934			AK331934	Triticum aestivum cDNA, clone: WT002_L17, cultivar: Chinese Spring
A_99_P202176	Triticum aestivum cDNA, clone: WT002_N24, cultivar: Chinese Spring [AK331990]	-2.12397	AK331990	75% coverage		XM_003579715	PREDICTED: Brachypodium distachyon F-box protein 7-like
A_99_P246876	Triticum aestivum cDNA, clone: WT003_D14, cultivar: Chinese Spring [AK332131]	-2.45708	AK332131			AK332131	Triticum aestivum cDNA, clone: WT003_D14, cultivar: Chinese Spring
A_99_P173004	Triticum aestivum cDNA, clone: WT003_D14, cultivar: Chinese Spring [AK332131]	-2.30679	AK332131			AK332131	Triticum aestivum cDNA, clone: WT003_D14, cultivar: Chinese Spring
A_99_P246906	Triticum aestivum cDNA, clone: WT003_D14, cultivar: Chinese Spring [AK332131]	-2.18952	AK332131			AK332131	Triticum aestivum cDNA, clone: WT003_D14, cultivar: Chinese Spring
A_99_P253191	Triticum aestivum cDNA, clone: WT003_G21, cultivar: Chinese Spring [AK332212]	-2.55641	AK332212	72% coverage		XM_003578035	PREDICTED: Brachypodium distachyon alpha,alpha-trehalose-phosphate synthase
A_99_P557142	Triticum aestivum cDNA, clone: WT003_I14, cultivar: Chinese Spring [AK332255]	2.2866	AK332255	90% coverage		AB711137	Leymus chinensis BADH1 mRNA for betaine aldehyde dehydrogenase
A_99_P465642	Triticum aestivum cDNA, clone: WT003_L17, cultivar: Chinese Spring [AK332332]	2.11574	AK332332	79% coverage		AY065971	Triticum aestivum phosphoethanolamine methyltransferase mRNA
A_99_P223466	Triticum aestivum cDNA, clone: WT003_L17, cultivar: Chinese Spring [AK332332]	4.22842	AK332332	79% coverage		AY065971	Triticum aestivum phosphoethanolamine methyltransferase mRNA
A_99_P223461	Triticum aestivum cDNA, clone: WT003_L17, cultivar: Chinese Spring [AK332332]	5.74112	AK332332	79% coverage		AY065971	Triticum aestivum phosphoethanolamine methyltransferase mRNA
A_99_P074205	Triticum aestivum cDNA, clone: WT003_L17, cultivar: Chinese Spring [AK332332]	7.32801	AK332332	79% coverage		AY065971	Triticum aestivum phosphoethanolamine methyltransferase mRNA
A_99_P223481	Triticum aestivum cDNA, clone: WT003_L17, cultivar: Chinese Spring [AK332332]	8.94593	AK332332	79% coverage		AY065971	Triticum aestivum phosphoethanolamine methyltransferase mRNA
A_99_P522127	Triticum aestivum cDNA, clone: WT003_M14, cultivar: Chinese Spring	-2.18489	AK332355	100% coverage		AK332528	Triticum aestivum cDNA, clone: WT004_D07, cultivar: Chinese Spring
A_99_P270831	Triticum aestivum cDNA, clone: WT004_D07, cultivar: Chinese Spring [AK332528]	-2.17055	AK332528			AK332528	Triticum aestivum cDNA, clone: WT004_D07, cultivar: Chinese Spring
A_99_P202086	Triticum aestivum cDNA, clone: WT004_D13, cultivar: Chinese Spring [AK332533]	-2.09218	AK332533			AK332533	Triticum aestivum cDNA, clone: WT004_D13, cultivar: Chinese Spring
A_99_P198031	Triticum aestivum cDNA, clone: WT004_D13, cultivar: Chinese Spring [AK332533]	-2.03503	AK332533			AK332533	Triticum aestivum cDNA, clone: WT004_D13, cultivar: Chinese Spring
A_99_P198006	Triticum aestivum cDNA, clone: WT004_D13, cultivar: Chinese Spring [AK332533]	-2.00681	AK332533			AK332533	Triticum aestivum cDNA, clone: WT004_D13, cultivar: Chinese Spring
A_99_P418962	Triticum aestivum cDNA, clone: WT004_M04, cultivar: Chinese Spring	8.15244	TC379842			AK332743	Triticum aestivum cDNA, clone: WT004_M04, cultivar: Chinese Spring
A_99_P464282	Triticum aestivum cDNA, clone: WT004_M04, cultivar: Chinese Spring	6.85577	TC413275			AK332743	Triticum aestivum cDNA, clone: WT004_M04, cultivar: Chinese Spring
A_99_P510787	Triticum aestivum cDNA, clone: WT004_M04, cultivar: Chinese Spring	-4.80809	TC436406			AK332743	Triticum aestivum cDNA, clone: WT004_M04, cultivar: Chinese Spring
A_99_P227766	Triticum aestivum cDNA, clone: WT005_D09, cultivar: Chinese Spring [AK332922]	10.1312	AK332922			AK332922	Triticum aestivum cDNA, clone: WT005_D09, cultivar: Chinese Spring
A_99_P232456	Triticum aestivum cDNA, clone: WT005_J19, cultivar: Chinese Spring [AK333086]	-2.50772	AK333086	94% coverage		XM_003574471	PREDICTED: Brachypodium distachyon L-arabinokinase-like
A_99_P416872	Triticum aestivum cDNA, clone: WT005_M10, cultivar: Chinese Spring [AK333153]	-2.27354	AK333153	75% coverage		XM_003574619	PREDICTED: Brachypodium distachyon probable nitronate monooxygenase-like
A_99_P257741	Triticum aestivum cDNA, clone: WT006_F03, cultivar: Chinese Spring [AK333375]	2.12003	AK333375			AK333375	Triticum aestivum cDNA, clone: WT006_F03, cultivar: Chinese Spring
A_99_P227821	Triticum aestivum cDNA, clone: WT006_L11, cultivar: Chinese Spring	4.89132	AK333538	low query coverage		XM_004985449	PREDICTED: Setaria italica copper-transporting ATPase PAA2 chloroplastic-like
A_99_P305361	Triticum aestivum cDNA, clone: WT007_D11, cultivar: Chinese Spring [AK331323]	1.99662	AK331323			AK331323	Triticum aestivum cDNA, clone: WT007_D11, cultivar: Chinese Spring
A_99_P290116	Triticum aestivum cDNA, clone: WT007_G01, cultivar: Chinese Spring [AK331389]	2.4055	AK331389	80% coverage		FJ167677	Triticum aestivum trehalose-6-P synthase (TPS) mRNA, partial cds
A_99_P428707	Triticum aestivum cDNA, clone: WT007_H19, cultivar: Chinese Spring	-2.32895	AK331433			AK331433	Triticum aestivum cDNA, clone: WT007_H19, cultivar: Chinese Spring
A_99_P499332	Triticum aestivum cDNA, clone: WT007_H19, cultivar: Chinese Spring [AK331433]	-2.44978	AK331433			AK331433	Triticum aestivum cDNA, clone: WT007_H19, cultivar: Chinese Spring
A_99_P501632	Triticum aestivum cDNA, clone: WT010_B21, cultivar: Chinese Spring	2.99408	CD904886			AK334498	Triticum aestivum cDNA, clone: WT010_B21, cultivar: Chinese Spring
A_99_P146182	Triticum aestivum cDNA, clone: WT010_B21, cultivar: Chinese Spring	-2.3072	CD931736			AK333215	Triticum aestivum cDNA, clone: WT005_O21, cultivar: Chinese Spring
A_99_P027264	Triticum aestivum cDNA, clone: WT010_B21, cultivar: Chinese Spring	-2.16506	DR735329			AK335538	Triticum aestivum cDNA, clone: WT013_C14, cultivar: Chinese Spring
A_99_P086830	Triticum aestivum cDNA, clone: WT010_B21, cultivar: Chinese Spring	-2.04954	DR735427			AJ867392	Triticum aestivum mRNA for glycosyltransferase (a1 gene)
A_99_P425517	Triticum aestivum cDNA, clone: WT010_L09, cultivar: Chinese Spring	-4.39839	TC405153	76% coverage		AK334686	Triticum aestivum cDNA, clone: WT010_L09, cultivar: Chinese Spring
A_99_P511557	Triticum aestivum cDNA, clone: WT010_L09, cultivar: Chinese Spring	-3.69399	TC436749	48% coverage		AK334686
A_99_P227391	Triticum aestivum cDNA, clone: WT010_L09, cultivar: Chinese Spring [AK334686]	-2.91259	AK334686			AK334686	Triticum aestivum cDNA, clone: WT010_L09, cultivar: Chinese Spring
A_99_P503977	Triticum aestivum cDNA, clone: WT011_O14, cultivar: Chinese Spring [AK335043]	-16.4872	AK334043			AK334043	Triticum aestivum cDNA, clone: WT008_P10, cultivar: Chinese Spring
A_99_P396982	Triticum aestivum cDNA, clone: WT012_B04, cultivar: Chinese Spring [AK335100]	-2.1543	AK335100			AK335100	Triticum aestivum cDNA, clone: WT012_B04, cultivar: Chinese Spring
A_99_P138590	Triticum aestivum cDNA, clone: WT012_P10, cultivar: Chinese Spring [AK335462]	2.57422	AK335462	96% coverage		AM039905	Hordeum vulgare mRNA for methionine synthase 2 enzyme (ms2 gene)
A_99_P443907	Triticum aestivum cDNA, clone: WT013_A06, cultivar: Chinese Spring	2.26997	AK335485			AM039904	Hordeum vulgare mRNA for methionine synthase 2 enzyme (ms2 gene)
A_99_P433587	Triticum aestivum cDNA, clone: WT013_O03, cultivar: Chinese Spring [AK335831]	-2.06718	AK335831			XM_003567558	PREDICTED: Brachypodium distachyon lipoamide acyltransferase component of branched-chain alpha-keto acid dehydrogenase complex
A_99_P199036	Triticum aestivum clone wdk1c.pk014.c11:fis, full insert mRNA sequence [BT008969]	2.99812	BT008969			BT008969	Triticum aestivum clone wdk1c.pk014.c11:fis, full insert mRNA sequence
A_99_P004926	Triticum aestivum clone wlk1.pk0018.d4:fis, full insert mRNA sequence [BT009245]	-16.9688	BT009245			BT009245	Triticum aestivum clone wlk1.pk0018.d4:fis, full insert mRNA sequence
A_99_P211426	Triticum aestivum clone wlk1.pk0018.d4:fis, full insert mRNA sequence [BT009245]	-12.5492	BT009245			BT009245	Triticum aestivum clone wlk1.pk0018.d4:fis, full insert mRNA sequence
A_99_P416053	Triticum aestivum clone wlk1.pk0018.d4:fis, full insert mRNA sequence [BT009245]	-4.20956	BT009245			BT009245	Triticum aestivum clone wlk1.pk0018.d4:fis, full insert mRNA sequence
A_99_P134475	Triticum aestivum clone wlm1.pk0017.b7:fis, full insert mRNA sequence [BT009306]	-2.17368	BT009306			BT009306	Triticum aestivum clone wlm1.pk0017.b7:fis, full insert mRNA sequence
A_99_P073995	Triticum aestivum clone wlm4.pk0002.c12:fis, full insert mRNA sequence [BT009333]	-8.58929	BT009333			BT009333	Triticum aestivum clone wlm4.pk0002.c12:fis, full insert mRNA sequence
A_99_P133620	Triticum aestivum clone wlmk4.pk0006.c8:fis, full insert mRNA sequence [BT009436]	-2.2543	BT009436			BT009436	Triticum aestivum clone wlm4.pk0002.c12:fis, full insert mRNA sequence
A_99_P648021	Triticum aestivum cold acclimation protein WCOR825 (Wcor825) mRNA, partial cds [U73215]	2.24463	U73215			U73215	Triticum aestivum cold acclimation protein WCOR825 (Wcor825) mRNA
A_99_P615722	Triticum aestivum cold-responsive protein (Wlt10)	-2.27216	DR741323			AF271260	Triticum aestivum cold-responsive protein (Wlt10) mRNA, complete cds
A_99_P496532	Triticum aestivum dehydroascorbate reductase (DHAR) mRNA	2.15176	GQ494009	low query coverage		GQ494009	Triticum aestivum dehydroascorbate reductase (DHAR) mRNA, complete cds
A_99_P561297	Triticum aestivum DHN14 mRNA for dehydrin	2.04292	DR740502			AB272228	Triticum aestivum DHN14 mRNA for dehydrin, complete cds
A_99_P628821	Triticum aestivum ferritin (Fer2) mRNA, complete cds	-2.73899	CK161298			EU143671	Triticum aestivum ferritin (Fer2) mRNA, complete cds
A_99_P433432	Triticum aestivum FGAS: Library 4 Gate 8 Triticum aestivum cDNA, mRNA sequence	-2.31689	TC391257			CK161740	FGAS014314 Triticum aestivum FGAS: Library 4 Gate 8 Triticum aestivum cDNA
A_99_P307146	Triticum aestivum FGAS: Library 6 CAP GATE 1 Triticum aestivum cDNA, mRNA sequence	-2.8537	TC432151			CK212937	FGAS024835 Triticum aestivum FGAS: Library 6 CAP GATE 1 Triticum aestivum
A_99_P577232	Triticum aestivum mRNA for 4-hydroxyphenylpyruvate dioxygenase (hppd gene), cultivar CPAN 1676 [AM084898]	-3.13094	AM084898			AM084898	Triticum aestivum mRNA for 4-hydroxyphenylpyruvate dioxygenase (hppd gene)
A_99_P412202	Triticum aestivum mRNA for glycosyltransferase	7.25884	CK162115			AJ867392	Triticum aestivum mRNA for glycosyltransferase (a1 gene)
A_99_P225536	Triticum aestivum mRNA for glycosyltransferase	2.55371	CK162358			AJ867392	Triticum aestivum mRNA for glycosyltransferase (a1 gene)
A_99_P534377	Triticum aestivum mRNA for glycosyltransferase	3.00209	CK213607			AJ867392	Triticum aestivum mRNA for glycosyltransferase (a1 gene)
A_99_P230751	Triticum aestivum mRNA for glycosyltransferase	5.08307	CK217654			AJ867392	Triticum aestivum mRNA for glycosyltransferase (a1 gene)
A_99_P082665	Triticum aestivum mRNA for glycosyltransferase	-4.01185	CK217898			AJ867392	Triticum aestivum mRNA for glycosyltransferase (a1 gene)
A_99_P093750	Triticum aestivum mRNA for glycosyltransferase	2.36695	DR737941			AJ867392	Triticum aestivum mRNA for glycosyltransferase (a1 gene)
A_99_P429232	Triticum aestivum mRNA for glycosyltransferase	2.39682	DR739134			AJ867392	Triticum aestivum mRNA for glycosyltransferase (a1 gene)
A_99_P270386	Triticum aestivum mRNA for glycosyltransferase	-4.94821	TC450414			AJ867392	Triticum aestivum mRNA for glycosyltransferase (a1 gene)
A_99_P483237	Triticum aestivum mRNA for glycosyltransferase	6.07199	TC377123			AJ867392	Triticum aestivum mRNA for glycosyltransferase (a1 gene)
A_99_P415812	Triticum aestivum mRNA for glycosyltransferase	6.85357	TC377123			AJ867392	Triticum aestivum mRNA for glycosyltransferase (a1 gene)
A_99_P418032	Triticum aestivum mRNA for glycosyltransferase	5.15748	TC379026			AJ867392	Triticum aestivum mRNA for glycosyltransferase (a1 gene)
A_99_P171414	Triticum aestivum mRNA for peroxidase precursor (prx gene), cultivar Cheyenne [AJ878510]	-2.02303	AJ878510			AJ878510	Triticum aestivum mRNA for peroxidase precursor (prx gene), cultivar Cheyenne
A_99_P460697	Triticum aestivum Na+ [AY040246]	-3.09828	AY040246			AY040246	Triticum aestivum Na+/H+ antiporter (NHX2) mRNA, complete cds
A_99_P162707	Triticum aestivum Na+ [AY040246]	-2.579	AY040246			AY040246	Triticum aestivum Na+/H+ antiporter (NHX2) mRNA, complete cds
A_99_P347626	Triticum aestivum Na+/H+ antiporter (NHX2) mRNA	-3.09377	AY040246			AY040246	Triticum aestivum Na+/H+ antiporter (NHX2) mRNA, complete cds
A_99_P646401	Triticum aestivum plasma membrane intrinsic protein (AQP1) mRNA, complete cds [DQ867075]	2.15873	DQ867075			DQ867075	Triticum aestivum plasma membrane intrinsic protein (AQP1) mRNA
A_99_P624287	Triticum aestivum plasma membrane intrinsic protein (AQP1) mRNA, complete cds [DQ867075]	2.35101	DQ867075			DQ867075	Triticum aestivum plasma membrane intrinsic protein (AQP1) mRNA
A_99_P517007	Triticum aestivum putative integral membrane protein (PIMP) mRNA	3.68868	EU004200	low query coverage		EU004200	Triticum aestivum putative integral membrane protein (PIMP) mRNA
A_99_P519152	Triticum aestivum putative proteinase inhibitor-related protein (wrsi5-1)	-6.99581	CV770162			AY549888	Triticum aestivum putative proteinase inhibitor-related protein (wrsi5-1)
A_99_P457092	Triticum aestivum putative proteinase inhibitor-related protein (wrsi5-1)	-5.98245	CV770162			AY549888	Triticum aestivum putative proteinase inhibitor-related protein (wrsi5-1)
A_99_P543167	Triticum aestivum putative proteinase inhibitor-related protein (wrsi5-1)	-5.85161	CV770162			AY549888	Triticum aestivum putative proteinase inhibitor-related protein (wrsi5-1)
A_99_P236396	Triticum aestivum putative proteinase inhibitor-related protein (wrsi5-1)	-5.00666	CV770162			AY549888	Triticum aestivum putative proteinase inhibitor-related protein (wrsi5-1)
A_99_P503567	Triticum aestivum putative proteinase inhibitor-related protein (wrsi5-1)	6.89615	CV778037			AY549888	Triticum aestivum putative proteinase inhibitor-related protein (wrsi5-1)
A_99_P421437	Triticum aestivum putative proteinase inhibitor-related protein (wrsi5-1)	3.05445	CV778204			AY549888	Triticum aestivum putative proteinase inhibitor-related protein (wrsi5-1)
A_99_P040184	Triticum aestivum putative proteinase inhibitor-related protein (wrsi5-1)	3.98544	CV782761			AY549888	Triticum aestivum putative proteinase inhibitor-related protein (wrsi5-1)
A_99_P002716	Triticum aestivum S-adenosyl-L-homocysteine hydrolase (SH6.2) mRNA, complete cds [L11872]	2.36734	L11872			L11872	Triticum aestivum S-adenosyl-L-homocysteine hydrolase (SH6.2) mRNA
A_99_P632606	Triticum aestivum S-adenosyl-L-homocysteine hydrolase (SH6.2) mRNA, complete cds [L11872]	2.85453	L11872			L11872	Triticum aestivum S-adenosyl-L-homocysteine hydrolase (SH6.2) mRNA
A_99_P601222	Triticum aestivum S-adenosyl-L-homocysteine hydrolase (SH6.2) mRNA, complete cds [L11872]	2.96105	L11872			L11872	Triticum aestivum S-adenosyl-L-homocysteine hydrolase (SH6.2) mRNA
A_99_P615147	Triticum aestivum S-adenosyl-L-homocysteine hydrolase (SH6.2) mRNA, complete cds [L11872]	3.10386	L11872			L11872	Triticum aestivum S-adenosyl-L-homocysteine hydrolase (SH6.2) mRNA
A_99_P632581	Triticum aestivum S-adenosyl-L-homocysteine hydrolase (SH6.2) mRNA, complete cds [L11872]	3.6759	L11872			L11872	Triticum aestivum S-adenosyl-L-homocysteine hydrolase (SH6.2) mRNA
A_99_P181816	Triticum aestivum senescence-associated protein (SAP) mRNA, complete cds [AY781360]	-5.89291	AY781360			AY781360	Triticum aestivum senescence-associated protein (SAP) mRNA
A_99_P438447	Triticum aestivum senescence-associated protein (SAP) mRNA, complete cds [AY781360]	-4.82076	AY781360			AY781360	Triticum aestivum senescence-associated protein (SAP) mRNA
A_99_P195998	Triticum aestivum Taxi-III mRNA for xylanase inhibitor TAXI-III, complete cds [AB114627]	-25.3248	AB114627			AB114627	Triticum aestivum Taxi-III mRNA for xylanase inhibitor TAXI-III
A_99_P203926	Triticum aestivum Taxi-III mRNA for xylanase inhibitor TAXI-III, complete cds [AB114627]	-4.99507	AB114627			AB114627	Triticum aestivum Taxi-III mRNA for xylanase inhibitor TAXI-III
A_99_P208811	Triticum aestivum temperature stress-induced lipocalin (Tatil)	-2.51232	CK209959			AY077702	Triticum aestivum temperature stress-induced lipocalin (Tatil) mRNA
A_99_P209706	Triticum monococcum subsp. aegilopoides isolate D58c	-5.66964	HM539910			HM539910	Triticum monococcum subsp. aegilopoides isolate D58c hypothetical protein
A_99_P535777	Triticum monococcum subsp. aegilopoides isolate D58c	-2.03459	HM539910			HM539910	Triticum monococcum subsp. aegilopoides isolate D58c hypothetical protein
A_99_P229236	TSA: Triticum aestivum contig00836.TraeRec mRNA sequence [JP207403]	-2.45929	JP207403	99% coverage		JQ945759	Triticum aestivum cultivar AC Barrie globulin-3A (Glo-3A) mRNA
A_99_P164172	TSA: Triticum aestivum contig29299.TraeRec mRNA sequence [JP233055]	-2.27531	JP233055	78% coverage		JQ945759	Triticum aestivum cultivar AC Barrie globulin-3A (Glo-3A) mRNA
A_99_P262921	TSA: Triticum aestivum cultivar Bobwhite contig05916.flagleaf mRNA sequence [HP619504]	2.22314	HP619504	78% coverage		AK251997	Hordeum vulgare subsp. vulgare cDNA clone: FLbaf139l20, mRNA
A_99_P576592	TSA: Triticum aestivum cultivar Bobwhite isotig05514.flagleaf mRNA sequence [HP614685]	-2.16378	HP614685	74% coverage		AK249125	Hordeum vulgare subsp. vulgare cDNA clone: FLbaf13o12
A_99_P409482	TSA: Triticum aestivum cultivar Bobwhite isotig06451.flagleaf mRNA sequence [HP615628]	4.80757	HP615628	68% coverage		KF282629	Triticum aestivum cultivar Chinese Spring clone BAC 351D1 chromosome 4A DELLA protein (Rht-A) gene
A_99_P226311	TSA: Triticum aestivum cultivar Bobwhite isotig06604.flagleaf mRNA sequence [HP615781]	-2.9132	HP615781	93% coverage		AK332879	Triticum aestivum cDNA, clone: WT005_B16, cultivar: Chinese Spring
A_99_P535162	TSA: Triticum aestivum cultivar Bobwhite isotig06604.flagleaf mRNA sequence [HP615781]	-2.65099	HP615781	93% coverage		AK332879	Triticum aestivum cDNA, clone: WT005_B16, cultivar: Chinese Spring
A_99_P252446	TSA: Triticum aestivum cultivar Bobwhite isotig06874.flagleaf mRNA sequence [HP616052]	-2.46096	HP616052	61% coverage		HM124452	Hordeum vulgare subsp. vulgare cultivar Thibaut RDG2A (Rdg2) gene, Rdg2-a allele, complete cds; retrotransposon HORPIA2, complete sequence; and NBS2-RDG2A (Nbs2-Rdg2a) and NBS3-RDG2A (Nbs3-Rdg2a)
A_99_P252466	TSA: Triticum aestivum cultivar Bobwhite isotig06874.flagleaf mRNA sequence [HP616052]	-2.37441	HP616052	61% coverage		HM124452	Hordeum vulgare subsp. vulgare cultivar Thibaut RDG2A (Rdg2) gene, Rdg2-a allele, complete cds; retrotransposon HORPIA2, complete sequence; and NBS2-RDG2A (Nbs2-Rdg2a) and NBS3-RDG2A (Nbs3-Rdg2a)
A_99_P213481	TSA: Triticum aestivum cultivar Bobwhite isotig09905.flagleaf mRNA sequence [HP619107]	5.7644	HP619107	67% coverage		DQ867080	Triticum aestivum tonoplast intrinsic protein (AQP6) mRNA
A_99_P213261	TSA: Triticum aestivum cultivar Bobwhite isotig09907.flagleaf mRNA sequence [HP619109]	2.26155	HP619109	67% coverage		DQ867080	Triticum aestivum tonoplast intrinsic protein (AQP6) mRNA
A_99_P417172	TSA: Triticum aestivum cultivar Bobwhite isotig09907.flagleaf mRNA sequence [HP619109]	5.39525	HP619109	67% coverage		DQ867080	Triticum aestivum tonoplast intrinsic protein (AQP6) mRNA
A_99_P213466	TSA: Triticum aestivum cultivar Bobwhite isotig09907.flagleaf mRNA sequence [HP619109]	6.50344	HP619109	67% coverage		DQ867080	Triticum aestivum tonoplast intrinsic protein (AQP6) mRNA
A_99_P301466	TSA: Triticum aestivum cultivar Bobwhite isotig10283.flagleaf mRNA sequence [HP619487]	-2.96654	HP619487	68% coverage		JX243014	Triticum aestivum CBL-interacting protein kinase 14 (CIPK14) mRNA
A_99_P296986	TSA: Triticum aestivum cultivar Bobwhite isotig12194.flagleaf mRNA sequence [HP621403]	2.14438	HP621403	94% coverage		AK249253	Hordeum vulgare subsp. vulgare cDNA clone: FLbaf24e15, mRNA
A_99_P508447	TSA: Triticum aestivum cultivar Bobwhite isotig12276.flagleaf mRNA sequence [HP621486]	3.66562	HP621486	52% coverage		AB038392	Triticum aestivum WC1 mRNA for cysteine proteinase inhibitor
A_99_P159162	TSA: Triticum aestivum cultivar Bobwhite isotig12505.flagleaf mRNA sequence [HP621716]	2.25864	HP621716	91% coverage		XM_003574217	PREDICTED: Brachypodium distachyon monosaccharide-sensing protein
A_99_P557542	TSA: Triticum aestivum cultivar Bobwhite isotig13456.flagleaf mRNA sequence [HP622668]	3.19259	HP622668	55% coverage		AK250800	Hordeum vulgare subsp. vulgare cDNA clone: FLbaf86d19
A_99_P411867	TSA: Triticum aestivum cultivar Bobwhite isotig14798.flagleaf mRNA sequence [HP624012]	-2.00937	HP624012	96% coverage		XM_003563460	PREDICTED: Brachypodium distachyon eukaryotic initiation factor 4A-like
A_99_P240451	TSA: Triticum aestivum cultivar Bobwhite isotig15175.flagleaf mRNA sequence [HP624393]	2.01114	HP624393	84% coverage		X69915	T.aestivum mRNA for thioredoxine H
A_99_P235196	TSA: Triticum aestivum cultivar Bobwhite isotig15362.flagleaf mRNA sequence [HP624580]	-6.45475	HP624580	97% coverage		TAU86763	Triticum aestivum delta-type tonoplast intrinsic protein mRNA
A_99_P456357	TSA: Triticum aestivum cultivar Bobwhite isotig15362.flagleaf mRNA sequence [HP624580]	-5.68772	HP624580	97% coverage		TAU86763	Triticum aestivum delta-type tonoplast intrinsic protein mRNA
A_99_P232156	TSA: Triticum aestivum cultivar Bobwhite isotig15465.flagleaf mRNA sequence [HP624683]	5.28493	HP624683	87% coverage		XM_003562953	PREDICTED: Brachypodium distachyon thiazole biosynthetic enzyme 1-2, chloroplastic-like
A_99_P208256	TSA: Triticum aestivum cultivar Bobwhite isotig19339.flagleaf mRNA sequence [HP628561]	2.26455	HP628561	62% coverage		XM_003573469PREDICTED: Brachypodium distachyon ubiquitin-conjugating enzyme E2	PREDICTED: Brachypodium distachyon ubiquitin-conjugating enzyme E2
A_99_P548492	TSA: Triticum aestivum cultivar Bobwhite isotig20641.flagleaf mRNA sequence [HP629870]	2.95585	HP629870	no match found
A_99_P208671	TSA: Triticum aestivum cultivar Bobwhite isotig20641.flagleaf mRNA sequence [HP629870]	3.03086	HP629870	no match found
A_99_P210341	TSA: Triticum aestivum cultivar Bobwhite isotig21441.flagleaf mRNA sequence [HP630661]	-9.28763	HP630661	66% coverage		HM539910	Triticum monococcum subsp. aegilopoides isolate D58c hypothetical protein mRNA
A_99_P209941	TSA: Triticum aestivum cultivar Bobwhite isotig21441.flagleaf mRNA sequence [HP630661]	-9.03763	HP630661	66% coverage		HM539910	Triticum monococcum subsp. aegilopoides isolate D58c hypothetical protein mRNA
A_99_P431327	TSA: Triticum aestivum cultivar Bobwhite isotig21441.flagleaf mRNA sequence [HP630661]	-7.87704	HP630661	66% coverage		HM539910	Triticum monococcum subsp. aegilopoides isolate D58c hypothetical protein mRNA
A_99_P210441	TSA: Triticum aestivum cultivar Bobwhite isotig24269.flagleaf mRNA sequence [HP633476]	-3.75661	HP633476	99% coverage		XM_003578513	PREDICTED: Brachypodium distachyon serine/threonine-protein kinase HT1-like
A_99_P265526	TSA: Triticum aestivum cultivar Bobwhite isotig25208.flagleaf mRNA sequence [HP634413]	-2.76177	HP634413	75% coverage		XM_003580851	PREDICTED: Brachypodium distachyon glutamyl-tRNA(Gln) amidotransferase subunit A-like (LOC100846882)
A_99_P307301	TSA: Triticum aestivum cultivar Bobwhite isotig27119.flagleaf mRNA sequence [HP636324]	2.13124	HP636324	85% coverage		XM_003563370	PREDICTED: Brachypodium distachyon glutamate receptor 3.4-like
A_99_P329091	TSA: Triticum aestivum cultivar Bobwhite isotig28069.flagleaf mRNA sequence [HP637274]	-2.17645	HP637274	60% coverage		AK362252	Hordeum vulgare subsp. vulgare mRNA for predicted protein
A_99_P429887	WHE3363_C07_E13ZS Chinese Spring aluminum-stressed root tip cDNA library Triticum aestivum cDNA clone WHE3363_C07_E13, mRNA sequence [BU101149]	-2.09468	BU101049	92% coverage		XM_003558294	PREDICTED: Brachypodium distachyon HVA22-like protein i-like
A_99_P573682	wr1.pk0041.d11 wr1 Triticum aestivum cDNA clone wr1.pk0041.d11 5' end, mRNA sequence [CA604577]	-4.81156	CA604577	81% coverage		L11882	Triticum aestivum protein of unknown function (wali5) mRNA
